# Supplementary material for: Redetermination of hepta­potassium nona­hydrogen bis­[α-hexa­molybdoplatinate(IV)] undeca­hydrate
Source: Acta Crystallogr Sect E Struct Rep Online. 2010 Mar 13;66(Pt 4):i25. doi: 10.1107/S1600536810008639 (PMC2984051; doi:10.1107/S1600536810008639)
Supplement: Supplementary file 1 [file e-66-00i25-sup1.cif]

##############################################################################
###                                                                        ###
###        Electronic paper (Acta Crystallographica Section E)             ###
###                                                                        ###
##############################################################################
#                                                                            #
# This CIF contains the data in a paper accepted for publication in Acta     #
# Crystallographica Section E. It conforms to the requirements of Notes      #
# for Authors for Section E, and has been peer reviewed under the auspices   #
# of the IUCr Commission on Journals.                                        #
#                                                                            #
# Full details of the Crystallographic Information File format               #
# are given in the paper "The Crystallographic Information File (CIF):       #
# a New Standard Archive File for Crystallography" by S. R. Hall, F. H.      #
# Allen and I. D. Brown [Acta Cryst. (1991), A47, 655-685].                  #
#                                                                            #
# The current version of the core CIF dictionary is obtainable from          #
# ftp://ftp.iucr.org/pub/cif_core.dic. The current version number is 2.4.    #
#                                                                            #
# Software is freely available for graphical display of the structure(s) in  #
# this CIF.  For information consult the CIF home page http://www.iucr.org/  #
# cif/home.html                                                              #
#                                                                            #
# This file may be used for bona fide research purposes within the           #
# scientific community so long as proper attribution is given to the journal # 
# article from which it was obtained.                                        #
#                                                                            #
##############################################################################
                                             
data_global
_audit_creation_method     'manual editing of form.cif'
_journal_data_validation_number     ?
_journal_date_recd_electronic     2010-02-23
_journal_date_accepted     2010-03-06
_journal_name_full     'Acta Crystallographica, Section E'
_journal_year     2010
_journal_volume     66
_journal_issue      4
_journal_page_first     i25
_journal_page_last     i25
_journal_paper_category     QI
_journal_coeditor_code     BR2139
_publ_contact_author_name     'Uk Lee'
_publ_contact_author_address
;
Department of Chemistry, Pukyong National University,
599-1 Daeyeon 3-dong
Nam-gu, Busan 608-737, Republic of Korea
;
_publ_contact_author_email     'uklee@pknu.ac.kr'
_publ_contact_author_fax     '+82-51-629-5583'
_publ_contact_author_phone     '+82-51-629-5596'
_publ_section_title
;
Redetermination of heptapotassium nonahydrogen bis[\a-hexamolybdoplatinate(IV)]
undecahydrate
;
loop_
    _publ_author_name
    _publ_author_address
    'Lee, Uk'
;
Department of Chemistry, Pukyong National University, 599-1 Daeyeon 3-dong
Nam-gu, Busan 608-737, Republic of Korea
;
    'Joo, Hea-Chung'
;
Department of Chemistry, Dongeui University, San 24 Kaya-dong Busanjin-gu,
Busan 614-714, Republic of Korea
;
    'Park, Ki-Min'
;
The Research Institute of Natural Science, Gyeongsan National University,
Jinju 660-701, Republic of Korea
;
data_I
_audit_creation_method     SHELXL-97
_chemical_name_systematic
;
heptapotassium nonahydrogen \a-dodecamolybdodiplatinate(IV) undecahydrate
;
_chemical_name_common     ?
_chemical_formula_moiety     '7(K +), 2(H4.5 Pt1 Mo6 O24 3.5-), 11(H2 O)'
_chemical_formula_sum     'H31 K7 Mo12 O59 Pt2'
_chemical_formula_iupac
;
K7 [H4.5 Pt Mo6 O24]2, 11H2 O
;
_chemical_formula_weight     2790.39
_chemical_melting_point     ?
_symmetry_cell_setting     'triclinic'
_symmetry_space_group_name_H-M     'P -1'
_symmetry_space_group_name_Hall     '-P 1'
loop_
    _symmetry_equiv_pos_as_xyz
    'x, y, z'
    '-x, -y, -z'
_cell_length_a     10.0430(3)
_cell_length_b     12.1512(4)
_cell_length_c     12.4498(4)
_cell_angle_alpha     67.7920(10)
_cell_angle_beta     68.5420(10)
_cell_angle_gamma     83.465(2)
_cell_volume     1308.58(7)
_cell_formula_units_Z     1
_cell_measurement_reflns_used     9000
_cell_measurement_theta_min     2.54
_cell_measurement_theta_max     28.30
_cell_measurement_temperature     148(2)
_exptl_crystal_description     'block'
_exptl_crystal_colour     'pale yellow'
_exptl_crystal_size_max     0.15
_exptl_crystal_size_mid     0.09
_exptl_crystal_size_min     0.06
_exptl_crystal_density_diffrn     3.541
_exptl_crystal_density_meas     ?
_exptl_crystal_density_method     'not measured'
_exptl_crystal_F_000     1296.0
_exptl_absorpt_coefficient_mu     8.780
_exptl_absorpt_correction_type     'multi-scan'
_exptl_absorpt_process_details     '(SADABS; Bruker, 2009)'
_exptl_absorpt_correction_T_min     0.3526
_exptl_absorpt_correction_T_max     0.6209
_exptl_special_details
;
;
_diffrn_ambient_temperature     148(2)
_diffrn_radiation_type     MoK\a
_diffrn_radiation_wavelength     0.71073
_diffrn_radiation_source     'Rotating Anode'
_diffrn_radiation_monochromator     'Bruker HELIOS graded multilayer optics'
_diffrn_measurement_device_type     'Bruker SMART APEXII CCD'
_diffrn_measurement_method     '\f and \w scans'
_diffrn_detector_area_resol_mean     10.0
_diffrn_reflns_number     22108
_diffrn_reflns_av_R_equivalents     0.0314
_diffrn_reflns_av_sigmaI/netI     0.0254
_diffrn_reflns_theta_min     1.81
_diffrn_reflns_theta_max     27.00
_diffrn_reflns_theta_full     27.00
_diffrn_measured_fraction_theta_max     0.999
_diffrn_measured_fraction_theta_full     0.999
_diffrn_reflns_limit_h_min     -12
_diffrn_reflns_limit_h_max     12
_diffrn_reflns_limit_k_min     -15
_diffrn_reflns_limit_k_max     15
_diffrn_reflns_limit_l_min     -15
_diffrn_reflns_limit_l_max     15
_diffrn_standards_number     .
_diffrn_standards_interval_count     .
_diffrn_standards_interval_time     .
_diffrn_standards_decay_%     ?
_refine_special_details
;
Refinement of <i>F</i>^2^ against ALL reflections.
The weighted <i>R</i>-factor wR and goodness of fit <i>S</i> are based
on <i>F</i>^2^, conventional
<i>R</i>-factors <i>R</i> are based on <i>F</i>, with <i>F</i> set to zero for
negative <i>F</i>^2^. The threshold expression of <i>F</i>^2^ >
\s(<i>F</i>^2^) is used only for calculating <i>R</i>-factors(gt) etc. and is
not relevant to the choice of reflections for refinement. <i>R</i>-factors
based on <i>F</i>^2^ are statistically about twice as large as those based on
<i>F</i>, and <i>R</i>- factors based on ALL data will be even larger.
;
_reflns_number_total     5699
_reflns_number_gt     5599
_reflns_threshold_expression     I>2\s(I)
_refine_ls_structure_factor_coef     Fsqd
_refine_ls_matrix_type     full
_refine_ls_R_factor_all     0.0212
_refine_ls_R_factor_gt     0.0207
_refine_ls_wR_factor_gt     0.0557
_refine_ls_wR_factor_ref     0.0561
_refine_ls_goodness_of_fit_ref     1.230
_refine_ls_restrained_S_all     1.229
_refine_ls_number_reflns     5699
_refine_ls_number_parameters     430
_refine_ls_number_restraints     20
_refine_ls_hydrogen_treatment     mixed
_refine_ls_weighting_scheme     calc
_refine_ls_weighting_details
         'calc w=1/[\s^2^(Fo^2^)+(0.0236P)^2^+1.1372P] where P=(Fo^2^+2Fc^2^)/3'
_atom_sites_solution_hydrogens     difmap
_atom_sites_solution_primary     direct
_atom_sites_solution_secondary     difmap
_refine_ls_shift/su_max     0.001
_refine_ls_shift/su_max_lt     0.001
_refine_ls_shift/su_mean     0.000
_refine_diff_density_max     0.879
_refine_diff_density_min     -2.498
_refine_ls_extinction_method     none
_refine_ls_extinction_coef     ?
loop_
    _atom_type_symbol
    _atom_type_description
    _atom_type_scat_dispersion_real
    _atom_type_scat_dispersion_imag
    _atom_type_scat_source
    'O' 'O' 0.0106 0.0060
                         'International Tables Vol C Tables 4.2.6.8 and 6.1.1.4'
    'H' 'H' 0.0000 0.0000
                         'International Tables Vol C Tables 4.2.6.8 and 6.1.1.4'
    'K' 'K' 0.2009 0.2494
                         'International Tables Vol C Tables 4.2.6.8 and 6.1.1.4'
    'Mo' 'Mo' -1.6832 0.6857
                         'International Tables Vol C Tables 4.2.6.8 and 6.1.1.4'
    'Pt' 'Pt' -1.7033 8.3905
                         'International Tables Vol C Tables 4.2.6.8 and 6.1.1.4'
_computing_data_collection     'APEX2 (Bruker, 2009)'
_computing_cell_refinement     'SAINT (Bruker, 2009)'
_computing_data_reduction     'SAINT (Bruker, 2009)'
_computing_structure_solution     'SHELXS97 (Sheldrick, 2008)'
_computing_structure_refinement     'SHELXL97 (Sheldrick, 2008)'
_computing_molecular_graphics
                      'ORTEP-3 (Farrugia, 1997) and DIAMOND (Brandenburg, 1998)'
_computing_publication_material     'SHELXL97 (Sheldrick, 2008)'
loop_
    _atom_site_type_symbol
    _atom_site_label
    _atom_site_fract_x
    _atom_site_fract_y
    _atom_site_fract_z
    _atom_site_U_iso_or_equiv
    _atom_site_adp_type
    _atom_site_calc_flag
    _atom_site_refinement_flags
    _atom_site_occupancy
    _atom_site_disorder_assembly
    _atom_site_disorder_group
    Pt Pt 0.370508(12) 0.214544(10) 0.496464(11) 0.00637(5) Uani d . 1 . .
    Mo Mo1 0.70622(3) 0.22945(2) 0.32045(3) 0.00847(7) Uani d . 1 . .
    Mo Mo2 0.47058(3) 0.32387(3) 0.19019(3) 0.00951(7) Uani d . 1 . .
    Mo Mo3 0.12269(3) 0.31421(2) 0.35851(3) 0.00933(7) Uani d . 1 . .
    Mo Mo4 0.01778(3) 0.22408(2) 0.66624(3) 0.00926(7) Uani d . 1 . .
    Mo Mo5 0.26446(3) 0.14143(3) 0.79903(3) 0.00971(7) Uani d . 1 . .
    Mo Mo6 0.61144(3) 0.14446(2) 0.62239(3) 0.00808(7) Uani d . 1 . .
    K K1 0.07055(10) 0.42124(8) 0.85759(9) 0.0273(2) Uani d . 1 . .
    K K2 0.0000 0.0000 0.5000 0.0355(4) Uani d S 1 . .
    K K3 0.59498(11) 0.36460(8) 0.82891(9) 0.0313(2) Uani d . 1 . .
    K K4 0.26045(10) 0.09021(8) 0.12674(8) 0.0281(2) Uani d . 1 . .
    O O1C 0.5151(2) 0.3258(2) 0.3496(2) 0.0090(5) Uani d . 1 . .
    O O2C 0.3163(3) 0.1907(2) 0.3667(2) 0.0097(5) Uani d D 1 . .
    H H2 0.316(5) 0.118(3) 0.370(4) 0.039(14) Uiso d D 1 . .
    O O3C 0.2066(3) 0.3296(2) 0.4991(2) 0.0100(5) Uani d D 1 . .
    H H3 0.239(5) 0.401(3) 0.484(5) 0.051(16) Uiso d D 1 . .
    O O4C 0.2191(2) 0.1077(2) 0.6475(2) 0.0088(5) Uani d . 1 . .
    H H4 0.206(5) 0.034(4) 0.652(4) 0.036(13) Uiso d . 1 . .
    O O5C 0.4239(2) 0.2395(2) 0.6249(2) 0.0095(5) Uani d . 1 . .
    O O6C 0.5309(3) 0.1025(2) 0.4921(2) 0.0098(5) Uani d . 1 . .
    H H6 0.5000 0.0000 0.5000 0.07(3) Uiso d S 1 . .
    O O7B 0.6133(3) 0.1997(2) 0.2207(2) 0.0122(5) Uani d . 1 . .
    O O8B 0.2979(2) 0.4051(2) 0.2462(2) 0.0114(5) Uani d . 1 . .
    O O9B 0.0238(2) 0.1989(2) 0.5211(2) 0.0119(5) Uani d . 1 . .
    O O10B 0.1262(3) 0.2514(2) 0.7562(2) 0.0127(5) Uani d . 1 . .
    O O11B 0.4359(3) 0.0325(2) 0.7600(2) 0.0124(5) Uani d . 1 . .
    H H11 0.429(5) -0.044(4) 0.767(5) 0.042(14) Uiso d . 1 . .
    O O12B 0.7099(2) 0.2530(2) 0.4686(2) 0.0116(5) Uani d . 1 . .
    O O13T 0.8149(3) 0.1062(2) 0.3315(2) 0.0139(5) Uani d . 1 . .
    O O14T 0.8155(3) 0.3469(2) 0.2130(2) 0.0145(5) Uani d . 1 . .
    O O15T 0.5792(3) 0.4457(2) 0.0911(2) 0.0168(5) Uani d . 1 . .
    O O16T 0.4268(3) 0.2674(2) 0.0998(2) 0.0168(6) Uani d . 1 . .
    O O17T 0.0066(3) 0.4276(2) 0.3516(3) 0.0170(6) Uani d . 1 . .
    O O18T 0.0983(3) 0.2410(2) 0.2724(2) 0.0144(5) Uani d . 1 . .
    O O19T -0.0931(3) 0.3406(2) 0.6643(3) 0.0178(6) Uani d . 1 . .
    O O20T -0.0825(3) 0.1011(2) 0.7766(2) 0.0171(6) Uani d . 1 . .
    O O21T 0.1625(3) 0.0179(2) 0.9083(2) 0.0194(6) Uani d . 1 . .
    O O22T 0.3249(3) 0.2023(2) 0.8760(2) 0.0160(5) Uani d . 1 . .
    O O23T 0.6388(3) 0.1967(2) 0.7219(2) 0.0146(5) Uani d . 1 . .
    O O24T 0.7139(2) 0.0163(2) 0.6320(2) 0.0122(5) Uani d . 1 . .
    O O1W 0.0212(4) 0.1809(3) 1.0680(3) 0.0361(8) Uani d D 1 . .
    H H1A -0.039(6) 0.190(5) 1.132(4) 0.08(2) Uiso d D 1 . .
    H H1B -0.010(6) 0.114(4) 1.070(6) 0.08(2) Uiso d D 1 . .
    O O2W 0.7580(6) 0.2330(4) 0.9609(4) 0.0773(17) Uani d D 1 . .
    H H2A 0.738(8) 0.214(7) 1.039(3) 0.13(3) Uiso d D 1 . .
    H H2B 0.812(5) 0.181(4) 0.942(5) 0.065(19) Uiso d D 1 . .
    O O3W 0.3643(3) 0.4685(3) 0.6662(3) 0.0297(7) Uani d D 1 . .
    H H3A 0.421(4) 0.528(3) 0.642(5) 0.046(15) Uiso d D 1 . .
    H H3B 0.415(5) 0.413(3) 0.652(5) 0.052(17) Uiso d D 1 . .
    O O4W 0.1450(3) 0.4420(3) 1.0368(3) 0.0232(6) Uani d D 1 . .
    H H4A 0.226(3) 0.470(4) 1.000(4) 0.043(15) Uiso d D 1 . .
    H H4B 0.145(5) 0.382(3) 1.100(3) 0.037(14) Uiso d D 1 . .
    O O5W 0.7096(3) 0.4622(2) 0.5447(3) 0.0199(6) Uani d D 1 . .
    H H5A 0.782(4) 0.418(4) 0.548(4) 0.046(15) Uiso d D 1 . .
    H H5B 0.707(4) 0.478(4) 0.474(3) 0.023(13) Uiso d D 1 . .
    O O6W 0.4612(8) -0.0364(7) 0.0153(7) 0.044(2) Uani d PD 0.50 . .
    H H6A 0.534(8) -0.080(9) 0.005(11) 0.066 Uiso d PD 0.50 . .
    H H6B 0.410(11) -0.064(11) -0.010(11) 0.066 Uiso d PD 0.50 . .
loop_
    _atom_site_aniso_label
    _atom_site_aniso_U_11
    _atom_site_aniso_U_22
    _atom_site_aniso_U_33
    _atom_site_aniso_U_12
    _atom_site_aniso_U_13
    _atom_site_aniso_U_23
    Pt 0.00609(7) 0.00591(7) 0.00734(8) 0.00024(5) -0.00257(6) -0.00247(6)
    Mo1 0.00692(14) 0.00822(13) 0.01040(15) 0.00071(10) -0.00275(11)
                                                                    -0.00396(12)
    Mo2 0.00948(14) 0.01008(14) 0.00836(15) -0.00072(10) -0.00320(12)
                                                                    -0.00235(12)
    Mo3 0.00878(14) 0.00899(14) 0.01138(16) 0.00063(10) -0.00517(12)
                                                                    -0.00346(12)
    Mo4 0.00725(14) 0.00911(14) 0.01092(15) 0.00039(10) -0.00240(12)
                                                                    -0.00391(12)
    Mo5 0.00970(14) 0.01067(14) 0.00813(15) 0.00112(11) -0.00255(12)
                                                                    -0.00355(12)
    Mo6 0.00793(14) 0.00677(13) 0.01079(15) 0.00094(10) -0.00482(12)
                                                                    -0.00325(12)
    K1 0.0422(5) 0.0217(4) 0.0297(5) 0.0106(4) -0.0209(4) -0.0167(4)
    K2 0.0150(6) 0.0269(7) 0.0648(10) -0.0064(5) 0.0054(6) -0.0334(7)
    K3 0.0470(6) 0.0201(4) 0.0281(5) 0.0015(4) -0.0120(5) -0.0114(4)
    K4 0.0356(5) 0.0302(5) 0.0164(4) -0.0166(4) -0.0084(4) -0.0022(4)
    O1C 0.0081(11) 0.0091(11) 0.0080(12) -0.0020(9) -0.0016(9) -0.0017(10)
    O2C 0.0123(12) 0.0082(11) 0.0106(13) 0.0000(9) -0.0056(10) -0.0041(10)
    O3C 0.0088(12) 0.0089(11) 0.0130(13) -0.0002(9) -0.0051(10) -0.0033(10)
    O4C 0.0078(11) 0.0066(11) 0.0089(12) -0.0021(9) -0.0010(10) -0.0007(10)
    O5C 0.0097(11) 0.0120(11) 0.0097(12) 0.0009(9) -0.0050(10) -0.0057(10)
    O6C 0.0080(11) 0.0093(11) 0.0123(13) 0.0008(9) -0.0037(10) -0.0042(10)
    O7B 0.0110(12) 0.0144(12) 0.0137(13) 0.0009(9) -0.0044(10) -0.0077(11)
    O8B 0.0111(12) 0.0107(11) 0.0127(13) 0.0000(9) -0.0058(10) -0.0030(10)
    O9B 0.0109(12) 0.0119(11) 0.0117(13) -0.0029(9) -0.0027(10) -0.0035(10)
    O10B 0.0117(12) 0.0141(12) 0.0144(13) 0.0036(9) -0.0056(10) -0.0075(11)
    O11B 0.0114(12) 0.0088(11) 0.0143(13) -0.0008(9) -0.0031(10) -0.0023(10)
    O12B 0.0120(12) 0.0093(11) 0.0131(13) -0.0008(9) -0.0048(10) -0.0031(10)
    O13T 0.0094(12) 0.0129(12) 0.0203(14) 0.0008(9) -0.0046(11) -0.0078(11)
    O14T 0.0130(12) 0.0136(12) 0.0145(13) -0.0021(9) -0.0032(11) -0.0035(11)
    O15T 0.0126(12) 0.0166(13) 0.0163(14) -0.0034(10) -0.0034(11) -0.0011(11)
    O16T 0.0163(13) 0.0204(13) 0.0151(14) 0.0005(10) -0.0063(11) -0.0073(12)
    O17T 0.0141(13) 0.0159(13) 0.0213(15) 0.0034(10) -0.0081(11) -0.0062(12)
    O18T 0.0148(12) 0.0164(12) 0.0152(13) -0.0002(10) -0.0073(11) -0.0070(11)
    O19T 0.0142(13) 0.0168(13) 0.0248(15) 0.0045(10) -0.0078(12) -0.0104(12)
    O20T 0.0145(13) 0.0157(13) 0.0159(14) -0.0030(10) -0.0029(11) -0.0017(11)
    O21T 0.0166(14) 0.0163(13) 0.0166(15) 0.0011(10) -0.0012(12) -0.0012(12)
    O22T 0.0201(13) 0.0196(13) 0.0138(13) 0.0042(10) -0.0092(11) -0.0097(11)
    O23T 0.0171(13) 0.0144(12) 0.0156(14) -0.0006(10) -0.0069(11) -0.0076(11)
    O24T 0.0108(12) 0.0106(11) 0.0152(13) 0.0011(9) -0.0050(10) -0.0044(10)
    O1W 0.0324(18) 0.041(2) 0.0307(19) -0.0046(15) 0.0027(15) -0.0203(17)
    O2W 0.099(4) 0.088(3) 0.026(2) 0.072(3) -0.019(2) -0.023(2)
    O3W 0.0254(16) 0.0216(15) 0.044(2) -0.0014(13) -0.0079(15) -0.0178(15)
    O4W 0.0189(14) 0.0273(16) 0.0163(15) -0.0046(12) -0.0062(12) 0.0009(13)
    O5W 0.0227(15) 0.0132(13) 0.0284(17) 0.0015(11) -0.0129(13) -0.0091(13)
    O6W 0.051(6) 0.054(6) 0.037(4) 0.030(4) -0.032(4) -0.018(4)
_geom_special_details
;
All esds (except the esd in the dihedral angle between two l.s. planes) are
estimated using the full covariance matrix. The cell esds are taken into
account individually in the estimation of esds in distances, angles and
torsion angles; correlations between esds in cell parameters are only used
when they are defined by crystal symmetry. An approximate (isotropic)
treatment of cell esds is used for estimating esds involving l.s. planes.
;
loop_
    _geom_bond_atom_site_label_1
    _geom_bond_atom_site_label_2
    _geom_bond_site_symmetry_2
    _geom_bond_distance
    _geom_bond_publ_flag
    Pt O1C . 1.979(2) ?
    Pt O2C . 2.006(2) ?
    Pt O3C . 2.034(2) ?
    Pt O4C . 2.011(2) ?
    Pt O5C . 1.992(2) ?
    Pt O6C . 1.986(2) ?
    Pt Mo6 . 3.2149(3) ?
    Mo1 Mo2 . 3.2140(4) ?
    Mo1 O1C . 2.118(2) ?
    Mo1 O6C . 2.329(2) ?
    Mo1 O7B . 1.951(2) ?
    Mo1 O12B . 1.984(2) ?
    Mo1 O13T . 1.742(2) ?
    Mo1 O14T . 1.694(2) ?
    Mo2 O1C . 2.196(2) ?
    Mo2 O2C . 2.289(2) ?
    Mo2 O7B . 1.987(2) ?
    Mo2 O8B . 1.927(2) ?
    Mo2 O15T . 1.704(2) ?
    Mo2 O16T . 1.716(3) ?
    Mo3 O2C . 2.326(2) ?
    Mo3 O3C . 2.273(3) ?
    Mo3 O8B . 1.936(2) ?
    Mo3 O9B . 1.936(2) ?
    Mo3 O17T . 1.698(2) ?
    Mo3 O18T . 1.721(2) ?
    Mo4 O3C . 2.285(2) ?
    Mo4 O4C . 2.323(2) ?
    Mo4 O9B . 1.923(3) ?
    Mo4 O10B . 1.950(2) ?
    Mo4 O19T . 1.697(2) ?
    Mo4 O20T . 1.707(2) ?
    Mo5 O4C . 2.278(3) ?
    Mo5 O5C . 2.151(2) ?
    Mo5 O10B . 1.892(2) ?
    Mo5 O11B . 2.076(2) ?
    Mo5 O21T . 1.715(2) ?
    Mo5 O22T . 1.702(2) ?
    Mo6 O5C . 2.091(2) ?
    Mo6 O6C . 2.286(2) ?
    Mo6 O11B . 2.114(2) ?
    Mo6 O12B . 1.840(2) ?
    Mo6 O23T . 1.701(2) ?
    Mo6 O24T . 1.756(2) ?
    K1 O10B . 2.713(3) ?
    K1 O14T 2_666 2.854(3) ?
    K1 O17T 2_566 2.880(3) ?
    K1 O1W . 3.039(4) ?
    K1 O3W . 2.986(3) ?
    K1 O4W . 2.700(3) ?
    K1 O4W 2_567 2.815(3) ?
    K2 O9B 2_556 2.574(2) ?
    K2 O9B . 2.574(2) ?
    K2 O13T 2_656 3.128(3) ?
    K2 O13T 1_455 3.128(3) ?
    K2 O18T 2_556 3.149(3) ?
    K2 O18T . 3.149(3) ?
    K2 O24T 1_455 2.767(2) ?
    K2 O24T 2_656 2.767(2) ?
    K3 O8B 2_666 2.799(2) ?
    K3 O15T 2_666 2.985(3) ?
    K3 O16T 1_556 2.983(3) ?
    K3 O19T 1_655 3.105(3) ?
    K3 O22T . 3.282(3) ?
    K3 O23T . 2.749(3) ?
    K3 O2W . 2.706(4) ?
    K3 O5W . 3.068(3) ?
    K4 O16T . 2.720(3) ?
    K4 O18T . 2.995(3) ?
    K4 O20T 2_556 2.702(3) ?
    K4 O22T 1_554 2.744(3) ?
    K4 O24T 2_656 2.883(3) ?
    K4 O1W 1_554 2.756(4) ?
    K4 O6W 2_655 2.866(8) ?
    K4 O6W . 2.687(8) ?
    O6C H6 . 1.28000 ?
loop_
    _geom_angle_atom_site_label_1
    _geom_angle_atom_site_label_2
    _geom_angle_atom_site_label_3
    _geom_angle_site_symmetry_1
    _geom_angle_site_symmetry_3
    _geom_angle
    _geom_angle_publ_flag
    O1C Pt O6C . . 83.77(10) ?
    O1C Pt O5C . . 97.36(10) ?
    O6C Pt O5C . . 83.63(10) ?
    O1C Pt O2C . . 82.44(10) ?
    O6C Pt O2C . . 96.73(10) ?
    O5C Pt O2C . . 179.57(9) ?
    O1C Pt O4C . . 177.47(9) ?
    O6C Pt O4C . . 98.47(10) ?
    O5C Pt O4C . . 81.74(10) ?
    O2C Pt O4C . . 98.44(10) ?
    O1C Pt O3C . . 95.90(10) ?
    O6C Pt O3C . . 179.41(9) ?
    O5C Pt O3C . . 96.90(10) ?
    O2C Pt O3C . . 82.74(10) ?
    O4C Pt O3C . . 81.88(10) ?
    O14T Mo1 O13T . . 105.35(12) ?
    O14T Mo1 O7B . . 100.55(11) ?
    O13T Mo1 O7B . . 96.64(11) ?
    O14T Mo1 O12B . . 96.89(11) ?
    O13T Mo1 O12B . . 96.56(11) ?
    O7B Mo1 O12B . . 154.46(10) ?
    O14T Mo1 O1C . . 96.38(10) ?
    O13T Mo1 O1C . . 158.00(10) ?
    O7B Mo1 O1C . . 75.67(9) ?
    O12B Mo1 O1C . . 84.01(10) ?
    O14T Mo1 O6C . . 165.54(10) ?
    O13T Mo1 O6C . . 86.23(10) ?
    O7B Mo1 O6C . . 86.39(10) ?
    O12B Mo1 O6C . . 72.78(9) ?
    O1C Mo1 O6C . . 72.89(9) ?
    O15T Mo2 O16T . . 106.40(12) ?
    O15T Mo2 O8B . . 98.22(11) ?
    O16T Mo2 O8B . . 100.68(11) ?
    O15T Mo2 O7B . . 101.30(11) ?
    O16T Mo2 O7B . . 92.82(11) ?
    O8B Mo2 O7B . . 152.03(10) ?
    O15T Mo2 O1C . . 92.44(11) ?
    O16T Mo2 O1C . . 158.60(10) ?
    O8B Mo2 O1C . . 86.22(9) ?
    O7B Mo2 O1C . . 73.19(9) ?
    O15T Mo2 O2C . . 161.42(11) ?
    O16T Mo2 O2C . . 91.12(11) ?
    O8B Mo2 O2C . . 71.88(9) ?
    O7B Mo2 O2C . . 83.57(9) ?
    O1C Mo2 O2C . . 71.63(9) ?
    O17T Mo3 O18T . . 106.56(12) ?
    O17T Mo3 O8B . . 98.83(11) ?
    O18T Mo3 O8B . . 101.53(11) ?
    O17T Mo3 O9B . . 101.37(11) ?
    O18T Mo3 O9B . . 97.67(11) ?
    O8B Mo3 O9B . . 146.75(10) ?
    O17T Mo3 O3C . . 99.47(11) ?
    O18T Mo3 O3C . . 153.10(10) ?
    O8B Mo3 O3C . . 80.67(10) ?
    O9B Mo3 O3C . . 70.18(9) ?
    O17T Mo3 O2C . . 166.65(11) ?
    O18T Mo3 O2C . . 84.31(10) ?
    O8B Mo3 O2C . . 70.90(9) ?
    O9B Mo3 O2C . . 84.41(10) ?
    O3C Mo3 O2C . . 70.96(9) ?
    O19T Mo4 O20T . . 106.07(13) ?
    O19T Mo4 O9B . . 101.28(12) ?
    O20T Mo4 O9B . . 98.83(12) ?
    O19T Mo4 O10B . . 98.77(11) ?
    O20T Mo4 O10B . . 100.44(12) ?
    O9B Mo4 O10B . . 147.02(10) ?
    O19T Mo4 O3C . . 95.89(11) ?
    O20T Mo4 O3C . . 157.14(10) ?
    O9B Mo4 O3C . . 70.14(9) ?
    O10B Mo4 O3C . . 82.01(10) ?
    O19T Mo4 O4C . . 163.39(11) ?
    O20T Mo4 O4C . . 88.94(11) ?
    O9B Mo4 O4C . . 82.95(10) ?
    O10B Mo4 O4C . . 70.94(9) ?
    O3C Mo4 O4C . . 70.23(9) ?
    O22T Mo5 O21T . . 106.70(13) ?
    O22T Mo5 O10B . . 101.84(11) ?
    O21T Mo5 O10B . . 102.99(11) ?
    O22T Mo5 O11B . . 97.58(11) ?
    O21T Mo5 O11B . . 89.09(11) ?
    O10B Mo5 O11B . . 152.95(10) ?
    O22T Mo5 O5C . . 91.56(11) ?
    O21T Mo5 O5C . . 154.90(10) ?
    O10B Mo5 O5C . . 89.52(10) ?
    O11B Mo5 O5C . . 71.17(9) ?
    O22T Mo5 O4C . . 162.98(11) ?
    O21T Mo5 O4C . . 90.31(11) ?
    O10B Mo5 O4C . . 72.93(9) ?
    O11B Mo5 O4C . . 83.03(9) ?
    O5C Mo5 O4C . . 72.45(9) ?
    O23T Mo6 O24T . . 104.61(11) ?
    O23T Mo6 O12B . . 103.60(11) ?
    O24T Mo6 O12B . . 103.93(11) ?
    O23T Mo6 O5C . . 92.37(11) ?
    O24T Mo6 O5C . . 154.05(10) ?
    O12B Mo6 O5C . . 90.63(10) ?
    O23T Mo6 O11B . . 93.94(11) ?
    O24T Mo6 O11B . . 87.50(10) ?
    O12B Mo6 O11B . . 155.64(10) ?
    O5C Mo6 O11B . . 71.63(9) ?
    O23T Mo6 O6C . . 166.81(10) ?
    O24T Mo6 O6C . . 88.05(10) ?
    O12B Mo6 O6C . . 76.34(10) ?
    O5C Mo6 O6C . . 74.46(9) ?
    O11B Mo6 O6C . . 82.73(9) ?
    O4W K1 O10B . . 131.27(9) ?
    O4W K1 O3W . . 95.82(9) ?
    O10B K1 O3W . . 71.65(8) ?
    O4W K1 O3W 2_567 . 136.06(9) ?
    O14T K1 O3W 2_666 . 66.24(8) ?
    O17T K1 O3W 2_566 . 82.07(9) ?
    O4W K1 O1W . . 71.71(9) ?
    O10B K1 O1W . . 72.44(8) ?
    O4W K1 O1W 2_567 . 102.34(9) ?
    O14T K1 O1W 2_666 . 139.77(9) ?
    O17T K1 O1W 2_566 . 145.67(9) ?
    O3W K1 O1W . . 115.70(9) ?
    O9B K2 O9B 2_556 . 180.000(17) ?
    O9B K2 O24T . 1_455 83.34(7) ?
    O9B K2 O24T . 2_656 96.66(7) ?
    O9B K2 O13T . 1_455 93.58(7) ?
    O9B K2 O18T . 2_556 123.48(7) ?
    O9B K2 O18T 2_556 . 123.48(7) ?
    O9B K2 O18T . . 56.52(7) ?
    O24T K2 O18T 1_455 . 107.85(7) ?
    O24T K2 O18T 2_656 . 72.15(7) ?
    O13T K2 O18T 2_656 . 119.67(6) ?
    O13T K2 O18T 1_455 . 60.33(6) ?
    O18T K2 O18T 2_556 . 180.00(14) ?
    O2W K3 O23T . . 87.40(12) ?
    O2W K3 O8B . 2_666 101.70(15) ?
    O23T K3 O8B . 2_666 135.26(8) ?
    O2W K3 O16T . 1_556 68.29(11) ?
    O23T K3 O16T . 1_556 112.47(8) ?
    O2W K3 O15T . 2_666 117.98(11) ?
    O23T K3 O15T . 2_666 151.29(8) ?
    O2W K3 O5W . . 121.75(11) ?
    O23T K3 O5W . . 64.76(7) ?
    O8B K3 O5W 2_666 . 73.57(7) ?
    O16T K3 O5W 1_556 . 168.39(8) ?
    O15T K3 O5W 2_666 . 107.09(7) ?
    O2W K3 O19T . 1_655 66.76(11) ?
    O23T K3 O19T . 1_655 63.34(7) ?
    O5W K3 O19T . 1_655 55.12(7) ?
    O2W K3 O22T . . 110.14(14) ?
    O23T K3 O22T . . 59.79(7) ?
    O8B K3 O22T 2_666 . 145.97(7) ?
    O16T K3 O22T 1_556 . 71.25(7) ?
    O15T K3 O22T 2_666 . 96.63(7) ?
    O5W K3 O22T . . 98.56(7) ?
    O19T K3 O22T 1_655 . 123.13(7) ?
    O6W K4 O20T . 2_556 86.85(17) ?
    O6W K4 O16T . . 100.30(17) ?
    O20T K4 O16T 2_556 . 163.39(9) ?
    O6W K4 O22T . 1_554 72.57(17) ?
    O20T K4 O22T 2_556 1_554 112.52(8) ?
    O16T K4 O22T . 1_554 84.01(8) ?
    O6W K4 O1W . 1_554 125.74(17) ?
    O20T K4 O1W 2_556 1_554 75.80(9) ?
    O16T K4 O1W . 1_554 110.80(9) ?
    O22T K4 O1W 1_554 1_554 68.01(9) ?
    O6W K4 O6W . 2_655 22.7(3) ?
    O20T K4 O6W 2_556 2_655 109.37(17) ?
    O16T K4 O6W . 2_655 77.87(16) ?
    O22T K4 O6W 1_554 2_655 66.98(16) ?
    O1W K4 O6W 1_554 2_655 132.79(17) ?
    O6W K4 O24T . 2_656 97.28(17) ?
    O20T K4 O24T 2_556 2_656 80.55(8) ?
    O16T K4 O24T . 2_656 83.66(8) ?
    O22T K4 O24T 1_554 2_656 162.32(8) ?
    O1W K4 O24T 1_554 2_656 128.57(9) ?
    O6W K4 O24T 2_655 2_656 98.00(16) ?
    O6W K4 O18T . . 164.77(16) ?
    O20T K4 O18T 2_556 . 102.64(8) ?
    O16T K4 O18T . . 67.51(7) ?
    O22T K4 O18T 1_554 . 113.50(8) ?
    O1W K4 O18T 1_554 . 68.76(9) ?
    O6W K4 O18T 2_655 . 144.85(16) ?
    O24T K4 O18T 2_656 . 72.99(7) ?
    Pt O1C Mo1 . . 105.46(10) ?
    Pt O1C Mo2 . . 104.98(10) ?
    Mo1 O1C Mo2 . . 96.30(9) ?
    Pt O2C Mo2 . . 100.81(10) ?
    Pt O2C Mo3 . . 102.68(10) ?
    Mo2 O2C Mo3 . . 92.77(9) ?
    Pt O3C Mo3 . . 103.60(10) ?
    Pt O3C Mo4 . . 104.25(10) ?
    Mo3 O3C Mo4 . . 94.06(9) ?
    Pt O4C Mo5 . . 100.24(10) ?
    Pt O4C Mo4 . . 103.64(10) ?
    Mo5 O4C Mo4 . . 92.53(9) ?
    Pt O5C Mo6 . . 103.86(10) ?
    Pt O5C Mo5 . . 105.34(10) ?
    Mo6 O5C Mo5 . . 105.12(10) ?
    Pt O6C Mo6 . . 97.38(10) ?
    Pt O6C Mo1 . . 97.89(10) ?
    Mo6 O6C Mo1 . . 90.69(8) ?
    Mo1 O7B Mo2 . . 109.41(11) ?
    Mo2 O8B Mo3 . . 119.78(12) ?
    Mo2 O8B K3 . 2_666 101.44(9) ?
    Mo3 O8B K3 . 2_666 137.03(11) ?
    Mo4 O9B Mo3 . . 119.62(12) ?
    Mo5 O10B Mo4 . . 119.84(12) ?
    Mo5 O11B Mo6 . . 107.00(11) ?
    Mo6 O12B Mo1 . . 118.20(12) ?
    H1A O1W H1B . . 103(4) ?
    H2A O2W H2B . . 105(4) ?
    H3A O3W H3B . . 107(3) ?
    H4A O4W H4B . . 109(4) ?
    H5A O5W H5B . . 105(3) ?
    H6A O6W H6B . . 101(10) ?
loop_
    _geom_hbond_atom_site_label_D
    _geom_hbond_atom_site_label_H
    _geom_hbond_atom_site_label_A
    _geom_hbond_site_symmetry_A
    _geom_hbond_distance_DH
    _geom_hbond_distance_HA
    _geom_hbond_distance_DA
    _geom_hbond_angle_DHA
    _geom_hbond_publ_flag
    O2C H2 O24T 2_656 0.87(3) 1.70(3) 2.561(3) 168(5) y
    O3C H3 O5W 2_666 0.89(3) 1.67(3) 2.552(4) 177(5) y
    O4C H4 O13T 2_656 0.89(5) 1.67(5) 2.562(3) 176(5) y
    O6C H6 O6C 2_656 1.280 1.280 2.553(3) 180.0 y
    O11B H11 O7B 2_656 0.90(5) 1.93(5) 2.826(3) 172(4) y
    O1W H1A O13T 1_456 0.84(3) 2.27(4) 3.014(4) 149(5) n
    O1W H1B O21T 2_557 0.89(3) 2.22(4) 3.067(4) 159(6) n
    O2W H2A O7B 1_556 0.86(3) 2.10(4) 2.906(5) 157(7) n
    O2W H2B O21T 2_657 0.83(3) 2.49(5) 3.038(5) 125(5) n
    O3W H3A O1C 2_666 0.86(3) 2.01(3) 2.811(4) 154(5) n
    O3W H3B O5C . 0.83(3) 2.24(3) 2.973(4) 147(4) n
    O4W H4A O15T 2_666 0.81(3) 2.03(3) 2.839(4) 175(5) n
    O4W H4B O18T 1_556 0.84(3) 2.11(3) 2.938(4) 168(4) n
    O5W H5A O19T 1_655 0.86(3) 2.14(3) 2.856(4) 141(4) n
    O5W H5B O3W 2_666 0.83(2) 1.99(3) 2.787(4) 160(4) n
    O6W H6A O22T 2_656 0.85(3) 2.41(8) 3.097(7) 138(11) n
