# Supplementary material for: Redetermination of hepta­potassium nona­hydrogen bis­[α-hexa­molybdoplatinate(IV)] undeca­hydrate
Source: Acta Crystallogr Sect E Struct Rep Online. 2010 Mar 13;66(Pt 4):i25. doi: 10.1107/S1600536810008639 (PMC2984051; doi:10.1107/S1600536810008639)
Supplement: Supplementary file 2 [file e-66-00i25-Isup2.hkl]

# 
# h,k,l, Fc-squared, Fo-squared, sigma(Fo-squared) and status flag 
# 
data_I
_shelx_title ' PTMO6 IN P-1' 
_shelx_refln_list_code          4 
_shelx_F_calc_maximum      586.70 
_exptl_crystal_F_000      1296.00 
_reflns_d_resolution_high  0.7828 
 
loop_ 
 _symmetry_equiv_pos_as_xyz 
 'x, y, z' 
 '-x, -y, -z' 
 
_cell_length_a    10.0430 
_cell_length_b    12.1512 
_cell_length_c    12.4498 
_cell_angle_alpha  67.792 
_cell_angle_beta   68.542 
_cell_angle_gamma  83.465 
 
_shelx_F_squared_multiplier     1.000 
 
loop_ 
 _refln_index_h 
 _refln_index_k 
 _refln_index_l 
 _refln_F_squared_calc 
 _refln_F_squared_meas 
 _refln_F_squared_sigma 
 _refln_observed_status 
   1   0   0    19324.45    18974.81    308.86 o 
   2   0   0      168.55      173.95      6.19 o 
   3   0   0    40277.86    40270.04    527.70 o 
   4   0   0     2133.77     2134.87     39.43 o 
   5   0   0     1113.30     1116.59     23.62 o 
   6   0   0       94.31      102.54      9.13 o 
   7   0   0     3436.89     3537.07     62.31 o 
   8   0   0    32613.25    34252.77    550.45 o 
   9   0   0     5569.37     5554.86    133.04 o 
  10   0   0     2777.36     2891.05     89.98 o 
  11   0   0    10645.69    10756.96    741.82 o 
 -11   1   0     5145.41     5256.27    286.27 o 
 -10   1   0      177.66      203.37     19.34 o 
  -9   1   0    22113.77    22341.28    537.49 o 
  -8   1   0       41.34      101.51     12.39 o 
  -7   1   0      103.21      122.38     11.06 o 
  -6   1   0      319.83      322.23     13.77 o 
  -5   1   0     4726.73     4652.56     79.50 o 
  -4   1   0     4449.69     4402.72     64.12 o 
  -3   1   0    52712.89    51082.95   1042.60 o 
  -2   1   0     2373.90     2630.98     41.01 o 
  -1   1   0    10359.83    10378.66    144.36 o 
   0   1   0     9663.70     9993.73    113.54 o 
   1   1   0    34307.32    32262.49    481.34 o 
   2   1   0    17830.21    17242.31    209.94 o 
   3   1   0      671.36      760.98     14.84 o 
   4   1   0      740.31      677.12     17.57 o 
   5   1   0     4166.00     4308.83     78.20 o 
   6   1   0     3426.73     3322.44     62.42 o 
   7   1   0      575.06      619.36     21.80 o 
   8   1   0    11700.93    11907.56    304.87 o 
   9   1   0    59457.71    59722.27   1194.65 o 
  10   1   0      203.88      270.49     21.64 o 
  11   1   0      162.62       88.08     41.29 o 
 -11   2   0    13966.79    13256.95   1105.15 o 
 -10   2   0     1185.36     1138.88     42.32 o 
  -9   2   0     2583.25     2554.14     85.58 o 
  -8   2   0     6029.99     6073.44    113.01 o 
  -7   2   0      724.18      751.53     23.73 o 
  -6   2   0      290.51      272.81     12.99 o 
  -5   2   0      959.66      988.31     21.40 o 
  -4   2   0    17474.85    18324.08    242.54 o 
  -3   2   0    83560.72    78262.48   1162.47 o 
  -2   2   0     8912.34     8969.53    129.49 o 
  -1   2   0    13257.81    13524.66    155.74 o 
   0   2   0   164379.58   130652.53   1432.59 o 
   1   2   0     2306.74     2522.13     36.83 o 
   2   2   0     1553.10     1459.75     21.28 o 
   3   2   0      172.34      133.18      9.43 o 
   4   2   0     1273.35     1325.84     22.46 o 
   5   2   0     2807.15     2775.64     45.01 o 
   6   2   0    12075.71    12209.56    180.36 o 
   7   2   0     1796.81     1789.04     43.72 o 
   8   2   0    26443.70    27644.03    442.34 o 
   9   2   0       17.12      103.74     22.26 o 
  10   2   0     1012.03     1016.10     75.09 o 
  11   2   0      349.00      575.29     77.07 o 
 -11   3   0    13127.64    12598.71    429.40 o 
 -10   3   0      162.01      206.49     19.61 o 
  -9   3   0      191.13      215.46     18.60 o 
  -8   3   0     2081.86     2124.03     53.11 o 
  -7   3   0     3166.65     3152.09     65.33 o 
  -6   3   0    10197.54    10291.84    153.17 o 
  -5   3   0      548.15      613.42     21.55 o 
  -4   3   0    14282.07    15282.93    217.77 o 
  -3   3   0   324340.28   246460.31   3309.03 o 
  -2   3   0    41698.46    40489.70    486.87 o 
  -1   3   0     3522.88     3666.88     42.38 o 
   0   3   0    19188.23    19671.81    232.08 o 
   1   3   0     3328.99     3566.39     46.40 o 
   2   3   0     2223.01     2154.09     31.94 o 
   3   3   0     1390.21     1315.55     22.45 o 
   4   3   0     1402.86     1365.98     23.58 o 
   5   3   0    45615.13    44962.94    537.39 o 
   6   3   0    28694.12    28755.18    399.68 o 
   7   3   0       84.45      122.42     11.24 o 
   8   3   0    10852.88    10949.31    273.02 o 
   9   3   0    35684.84    36783.97    658.23 o 
  10   3   0       93.09      149.59     22.25 o 
  11   3   0       10.03       -5.51     33.03 o 
 -11   4   0     3758.16     3545.13    267.00 o 
 -10   4   0     3260.01     3243.25     86.12 o 
  -9   4   0      146.55      163.04     18.01 o 
  -8   4   0      171.91      220.02     17.65 o 
  -7   4   0     1002.48     1054.15     31.38 o 
  -6   4   0     3518.98     3755.48     83.76 o 
  -5   4   0     2241.02     2234.58     44.39 o 
  -4   4   0    18030.73    19127.21    262.66 o 
  -3   4   0    12646.44    13133.18    179.58 o 
  -2   4   0     6110.17     5822.39     66.24 o 
  -1   4   0      592.97      523.19      9.75 o 
   0   4   0     3980.83     4426.49     59.53 o 
   1   4   0     1466.82     1378.83     22.40 o 
   2   4   0      192.83      237.67      8.89 o 
   3   4   0    29052.85    28954.68    355.28 o 
   4   4   0     3726.13     3724.64     54.12 o 
   5   4   0      807.62      811.09     20.27 o 
   6   4   0    70628.47    69512.32    892.63 o 
   7   4   0     1912.90     1982.54     44.25 o 
   8   4   0      590.27      581.75     25.07 o 
   9   4   0     4686.50     4712.40    219.71 o 
  10   4   0      328.41      378.29     49.55 o 
  11   4   0      107.09      104.60     46.79 o 
 -11   5   0     5277.54     5248.79    186.82 o 
 -10   5   0      584.56      602.91     30.43 o 
  -9   5   0      964.59      958.48     40.02 o 
  -8   5   0     1554.85     1575.01     48.16 o 
  -7   5   0     4284.81     4443.24     99.80 o 
  -6   5   0    67143.88    68937.45    948.72 o 
  -5   5   0      266.00      301.66     15.98 o 
  -4   5   0    11805.53    12125.46    167.71 o 
  -3   5   0   247730.56   207534.89   2387.06 o 
  -2   5   0     1126.68     1188.30     19.93 o 
  -1   5   0      214.75      232.60      7.54 o 
   0   5   0    16379.60    17031.32    197.40 o 
   1   5   0      156.44      196.34      8.28 o 
   2   5   0     5426.16     5434.52     75.89 o 
   3   5   0     3499.20     3657.59     79.88 o 
   4   5   0      268.98      272.30     12.31 o 
   5   5   0    47039.02    46995.46    620.51 o 
   6   5   0    15129.41    15085.96    208.90 o 
   7   5   0     1258.92     1282.08     34.31 o 
   8   5   0      327.53      358.67     25.80 o 
   9   5   0     3897.08     3893.12     91.21 o 
  10   5   0      356.29      413.90     31.75 o 
  11   5   0     1993.19     1866.24    143.13 o 
 -10   6   0     2154.69     2080.56     63.13 o 
  -9   6   0     3102.47     3150.98    102.99 o 
  -8   6   0     2633.44     2651.95    106.04 o 
  -7   6   0      106.91      137.11     15.39 o 
  -6   6   0    37926.72    39448.89    618.70 o 
  -5   6   0     9614.63     9553.86    137.94 o 
  -4   6   0      641.08      709.77     16.78 o 
  -3   6   0     1083.15     1182.89     26.74 o 
  -2   6   0     7574.89     7539.57     89.18 o 
  -1   6   0     5965.03     5933.16     70.49 o 
   0   6   0      616.63      601.66     14.64 o 
   1   6   0     3663.60     3852.51     55.86 o 
   2   6   0    26841.51    26836.68    356.65 o 
   3   6   0    55028.84    54349.58    712.27 o 
   4   6   0      671.93      724.57     22.03 o 
   5   6   0     6810.78     6855.55    112.52 o 
   6   6   0    33714.75    34917.65    519.33 o 
   7   6   0      436.95      470.28     28.21 o 
   8   6   0     2592.82     2701.82    112.61 o 
   9   6   0     2348.46     2369.61     83.78 o 
  10   6   0      661.19      508.09     34.21 o 
 -10   7   0      470.97      503.72     71.57 o 
  -9   7   0      185.59      242.81     21.40 o 
  -8   7   0     3368.66     3342.61     89.58 o 
  -7   7   0     7944.00     8135.83    167.95 o 
  -6   7   0    31136.17    33150.86    483.34 o 
  -5   7   0     4141.90     4145.04     71.74 o 
  -4   7   0      698.22      698.07     17.48 o 
  -3   7   0     7982.53     7969.33     95.48 o 
  -2   7   0       17.63       36.76      5.89 o 
  -1   7   0    10841.50    10853.01    134.68 o 
   0   7   0    10640.00    10524.03    142.30 o 
   1   7   0      139.52      151.92      9.30 o 
   2   7   0     1495.13     1517.29     38.09 o 
   3   7   0    21052.50    21047.95    297.83 o 
   4   7   0     3684.59     3703.58     63.81 o 
   5   7   0     1080.49     1211.32     33.73 o 
   6   7   0       37.73       84.72     12.44 o 
   7   7   0      394.63      427.65     25.48 o 
   8   7   0      203.27      257.67     22.62 o 
   9   7   0      422.15      450.67     33.62 o 
  10   7   0       63.49       61.47     44.04 o 
 -10   8   0     3048.51     2975.52    184.42 o 
  -9   8   0    29399.63    29287.76    718.87 o 
  -8   8   0      118.62      192.32     21.97 o 
  -7   8   0     6986.70     7088.82    128.18 o 
  -6   8   0    43125.00    43255.64    605.58 o 
  -5   8   0    16961.13    17146.01    227.35 o 
  -4   8   0     7263.76     7324.56    100.15 o 
  -3   8   0     3721.47     3681.20     51.34 o 
  -2   8   0     1223.16     1288.71     23.87 o 
  -1   8   0     1025.79     1030.61     22.13 o 
   0   8   0      176.41      190.86     13.91 o 
   1   8   0      575.42      610.46     18.28 o 
   2   8   0    33301.87    33238.06    443.79 o 
   3   8   0    35875.97    35869.38    479.15 o 
   4   8   0      435.10      449.41     20.21 o 
   5   8   0     1292.73     1251.92     35.80 o 
   6   8   0    11129.22    11350.64    231.09 o 
   7   8   0      140.27      203.43     33.03 o 
   8   8   0     2825.79     2971.02    102.34 o 
   9   8   0     5595.01     5706.23    167.02 o 
  -9   9   0      266.08      384.50     53.67 o 
  -8   9   0     5665.21     5857.03    169.46 o 
  -7   9   0       86.44      121.02     22.90 o 
  -6   9   0     2112.27     2177.56     51.75 o 
  -5   9   0     3672.59     3611.71     65.22 o 
  -4   9   0      601.99      583.70     20.08 o 
  -3   9   0      959.85     1020.77     25.17 o 
  -2   9   0     8278.34     7980.13    109.65 o 
  -1   9   0    12275.42    12640.65    159.23 o 
   0   9   0    71705.37    72368.41    941.62 o 
   1   9   0     5074.54     5113.19     78.97 o 
   2   9   0      427.37      418.00     17.69 o 
   3   9   0    21791.47    21989.03    337.44 o 
   4   9   0      266.03      304.70     19.17 o 
   5   9   0     1465.63     1469.80     49.18 o 
   6   9   0     6037.66     6169.27    139.14 o 
   7   9   0     1271.35     1387.15     71.40 o 
   8   9   0     5846.22     6206.55    207.82 o 
   9   9   0      111.52      122.27     24.77 o 
  -8  10   0       70.62       96.03     21.89 o 
  -7  10   0     4851.53     4815.81    145.59 o 
  -6  10   0    13431.17    12824.18    426.65 o 
  -5  10   0       50.68      106.57     15.32 o 
  -4  10   0     4207.45     4061.82     77.78 o 
  -3  10   0    15677.41    15396.55    232.42 o 
  -2  10   0      516.86      581.70     20.05 o 
  -1  10   0     8236.79     8577.98    123.74 o 
   0  10   0      373.85      401.46     19.31 o 
   1  10   0     1754.56     1816.70     49.24 o 
   2  10   0     1213.74     1315.67     41.26 o 
   3  10   0     8461.23     8689.25    182.38 o 
   4  10   0      205.27      215.27     20.74 o 
   5  10   0      293.29      308.03     23.83 o 
   6  10   0      196.74      223.76     25.49 o 
   7  10   0     1444.75     1428.87     64.59 o 
   8  10   0     5203.61     5533.83    166.50 o 
  -7  11   0     2688.36     2748.13    116.98 o 
  -6  11   0     5075.54     4858.14    148.68 o 
  -5  11   0     3373.99     3130.25    119.74 o 
  -4  11   0      545.40      550.52     30.34 o 
  -3  11   0       78.80      141.23     18.53 o 
  -2  11   0     7559.70     7389.10    127.47 o 
  -1  11   0     7860.00     7993.62    145.14 o 
   0  11   0    43952.00    44842.48    716.68 o 
   1  11   0      328.07      303.09     25.26 o 
   2  11   0     3495.54     3540.19     99.58 o 
   3  11   0    10242.28    10347.02    236.06 o 
   4  11   0       88.07      179.60     59.20 o 
   5  11   0     7826.24     8020.44    245.77 o 
   6  11   0     7028.89     7109.20    205.58 o 
   7  11   0      675.63      674.91     45.81 o 
  -6  12   0       45.67      128.36     35.78 o 
  -5  12   0     7538.33     7220.90    209.11 o 
  -4  12   0     7229.12     7262.86    208.55 o 
  -3  12   0    18499.79    18374.60    468.90 o 
  -2  12   0       50.79       87.70     23.34 o 
  -1  12   0      162.24      192.17     27.66 o 
   0  12   0     2016.09     2188.52     59.16 o 
   1  12   0     6807.83     7228.41    174.84 o 
   2  12   0     2493.98     2470.03     79.63 o 
   3  12   0     2263.58     2463.05     80.03 o 
   4  12   0     5165.47     5034.90    134.42 o 
   5  12   0     4697.98     4870.63    231.93 o 
   6  12   0       70.67      105.89     50.92 o 
  -5  13   0      520.26      606.46     44.97 o 
  -4  13   0     3345.29     3447.35    118.62 o 
  -3  13   0     5525.25     5614.41    170.92 o 
  -2  13   0      884.86      928.95     53.77 o 
  -1  13   0     1353.34     1337.15     51.41 o 
   0  13   0    12771.32    12692.39    268.78 o 
   1  13   0      337.38      348.22     24.15 o 
   2  13   0     2840.43     2898.54     91.78 o 
   3  13   0      945.49      961.07     49.37 o 
   4  13   0     2748.26     2882.64     92.42 o 
  -3  14   0    28085.50    28828.18    721.52 o 
  -2  14   0      595.77      624.29     53.67 o 
  -1  14   0     2900.27     2833.41    106.92 o 
   0  14   0     7076.31     7091.96    166.68 o 
   1  14   0      254.56      362.27     78.25 o 
   2  14   0     4792.17     4794.40    122.73 o 
  -3 -13   1      844.13      935.38     48.69 o 
  -2 -13   1     8246.76     8625.98    246.60 o 
  -1 -13   1     4640.36     4453.64    247.73 o 
   0 -13   1      289.71      334.96     35.76 o 
   1 -13   1      450.11      459.94     40.00 o 
   2 -13   1     7744.62     7899.35    229.21 o 
   3 -13   1     2205.71     2222.13    137.63 o 
   4 -13   1    13928.43    13826.85    368.36 o 
  -5 -12   1    32719.24    33893.60    702.10 o 
  -4 -12   1     1106.40     1120.43     51.23 o 
  -3 -12   1     3867.50     3821.38    122.17 o 
  -2 -12   1      494.17      566.53     83.81 o 
  -1 -12   1      601.11      592.97     36.63 o 
   0 -12   1     4247.08     4084.35    133.28 o 
   1 -12   1     1189.26     1142.55     58.56 o 
   2 -12   1     2027.17     1981.71     81.47 o 
   3 -12   1    19886.20    20045.84    511.22 o 
   4 -12   1      376.93      393.68     37.09 o 
   5 -12   1     3874.32     3883.66    130.34 o 
   6 -12   1     1941.83     2110.50     86.06 o 
  -6 -11   1      667.29      710.83     39.24 o 
  -5 -11   1     4487.46     4847.54    156.42 o 
  -4 -11   1      874.06      895.28     56.61 o 
  -3 -11   1     1757.09     1781.69     63.36 o 
  -2 -11   1    10003.81    10034.02    208.86 o 
  -1 -11   1     6482.54     6423.82    142.47 o 
   0 -11   1    11017.50    11444.22    232.02 o 
   1 -11   1    12923.29    13086.06    286.42 o 
   2 -11   1     4732.31     4419.00    138.73 o 
   3 -11   1     5287.15     5340.53    276.63 o 
   4 -11   1    44533.94    44076.95   1142.31 o 
   5 -11   1     1433.92     1446.71     65.69 o 
   6 -11   1     7097.66     7135.39    207.39 o 
   7 -11   1      545.72      616.21     44.18 o 
  -7 -10   1      655.39      652.88     64.69 o 
  -6 -10   1       72.39      136.67     36.56 o 
  -5 -10   1    13512.14    13825.06    303.40 o 
  -4 -10   1     1997.38     2084.49     73.50 o 
  -3 -10   1     4755.44     4965.51    116.04 o 
  -2 -10   1      317.58      316.44     27.02 o 
  -1 -10   1      742.89      737.11     32.77 o 
   0 -10   1      908.49      919.24     36.47 o 
   1 -10   1    17945.75    18679.79    276.50 o 
   2 -10   1      165.57      186.97     14.68 o 
   3 -10   1     3898.86     3900.93     92.93 o 
   4 -10   1      873.39      959.04     43.74 o 
   5 -10   1     3196.04     3206.47     95.11 o 
   6 -10   1      124.38      146.71     24.95 o 
   7 -10   1     4155.49     3923.29    127.78 o 
   8 -10   1     3044.81     2936.88    104.38 o 
  -8  -9   1    48442.44    51131.56   1924.04 o 
  -7  -9   1      412.35      434.07     28.61 o 
  -6  -9   1     3210.81     3257.64     92.80 o 
  -5  -9   1        7.75       28.97     14.58 o 
  -4  -9   1      133.83      177.65     18.23 o 
  -3  -9   1     6739.68     6713.25    117.89 o 
  -2  -9   1     5274.18     5444.83     98.19 o 
  -1  -9   1     1989.34     2097.09     47.40 o 
   0  -9   1    68185.57    69141.27    908.77 o 
   1  -9   1    26514.45    26732.80    346.22 o 
   2  -9   1     4675.64     4714.73     74.24 o 
   3  -9   1     5851.60     6090.88    123.08 o 
   4  -9   1    11412.08    11387.57    197.29 o 
   5  -9   1    11650.77    11315.25    262.10 o 
   6  -9   1     3934.99     3839.67    107.76 o 
   7  -9   1     2755.88     2794.21     98.77 o 
   8  -9   1     2300.50     2318.16     86.55 o 
   9  -9   1      471.82      510.83    101.84 o 
  -9  -8   1     1351.49     1445.09    126.62 o 
  -8  -8   1      321.23      333.76     27.52 o 
  -7  -8   1      287.85      321.98     40.86 o 
  -6  -8   1      256.64      231.20     21.16 o 
  -5  -8   1     8658.50     8865.21    183.56 o 
  -4  -8   1     4011.66     4002.55     77.37 o 
  -3  -8   1     3145.34     3130.19     63.01 o 
  -2  -8   1    12478.14    12686.20    180.02 o 
  -1  -8   1     2823.38     2990.88     53.38 o 
   0  -8   1     8308.96     8684.64    121.88 o 
   1  -8   1    65688.86    66612.34    835.50 o 
   2  -8   1      361.02      440.34     27.46 o 
   3  -8   1     6353.03     6293.90     89.91 o 
   4  -8   1     1416.50     1411.48     30.74 o 
   5  -8   1      128.85      180.95     13.13 o 
   6  -8   1     8818.90     8654.86    141.84 o 
   7  -8   1     4882.97     4674.71    124.50 o 
   8  -8   1     2030.92     2076.50     78.92 o 
   9  -8   1    42815.64    41731.75   1012.81 o 
  10  -8   1     3938.36     3744.54    122.21 o 
  -9  -7   1      179.81      159.65     49.55 o 
  -8  -7   1    16920.31    17271.87    368.40 o 
  -7  -7   1     2086.02     2080.61     64.80 o 
  -6  -7   1     1957.43     1924.40     56.02 o 
  -5  -7   1     1195.35     1327.88     35.55 o 
  -4  -7   1      411.42      389.22     18.27 o 
  -3  -7   1     1304.08     1350.83     30.66 o 
  -2  -7   1     7757.30     7881.35    117.51 o 
  -1  -7   1      731.70      770.69     20.95 o 
   0  -7   1    30494.37    30575.65    389.37 o 
   1  -7   1     2695.13     2673.90     46.45 o 
   2  -7   1    10221.12    10320.99    134.72 o 
   3  -7   1      771.40      852.24     20.38 o 
   4  -7   1     4876.85     4940.77     68.29 o 
   5  -7   1     6505.88     6570.01     88.10 o 
   6  -7   1     2753.32     2942.25     52.56 o 
   7  -7   1     5876.50     5965.25    109.04 o 
   8  -7   1     2175.19     2135.30     79.86 o 
   9  -7   1     1200.06     1337.00     61.10 o 
  10  -7   1     9022.06     8791.64    241.22 o 
 -10  -6   1     4666.74     4538.97    255.99 o 
  -9  -6   1      339.11      335.81     60.56 o 
  -8  -6   1      312.07      373.84     33.21 o 
  -7  -6   1      798.63      798.22     46.07 o 
  -6  -6   1     5284.41     5159.79    107.01 o 
  -5  -6   1     5190.61     5365.62     95.38 o 
  -4  -6   1     1593.78     1634.45     34.66 o 
  -3  -6   1    62392.14    63418.29    827.63 o 
  -2  -6   1    75008.98    74031.94    965.35 o 
  -1  -6   1     3598.90     3421.92     56.15 o 
   0  -6   1       29.06       59.46      6.30 o 
   1  -6   1    55447.25    56069.82    733.50 o 
   2  -6   1     2078.99     2077.51     31.93 o 
   3  -6   1    12756.00    12552.70    153.10 o 
   4  -6   1     3483.58     3576.78     53.08 o 
   5  -6   1      150.08      202.63      9.93 o 
   6  -6   1    12274.50    12853.92    229.17 o 
   7  -6   1       83.18       89.25     11.71 o 
   8  -6   1      592.97      651.52     31.39 o 
   9  -6   1    34772.86    34045.76    693.14 o 
  10  -6   1     5650.57     5382.23    159.71 o 
  11  -6   1     5234.80     5362.82    157.85 o 
 -10  -5   1      465.27      410.13     68.81 o 
  -9  -5   1      127.87      154.13     24.77 o 
  -8  -5   1     4978.82     4983.30    152.56 o 
  -7  -5   1      150.29      172.70     13.79 o 
  -6  -5   1      590.28      679.87     29.05 o 
  -5  -5   1    13545.10    13731.19    193.18 o 
  -4  -5   1     2625.59     2727.90     50.06 o 
  -3  -5   1     2831.89     2892.95     61.11 o 
  -2  -5   1    75200.63    72993.47    913.10 o 
  -1  -5   1      503.08      508.01     19.52 o 
   0  -5   1     4435.44     4458.42     59.90 o 
   1  -5   1     2070.66     2248.36     34.71 o 
   2  -5   1       44.67       69.43      6.39 o 
   3  -5   1     4426.96     4684.21     64.80 o 
   4  -5   1     2070.50     2211.83     38.38 o 
   5  -5   1     1096.61     1143.50     27.66 o 
   6  -5   1    77550.31    78650.66   1137.18 o 
   7  -5   1    15874.16    16672.85    274.41 o 
   8  -5   1     2310.70     2359.57     58.91 o 
   9  -5   1     5796.23     5948.84    260.68 o 
  10  -5   1     9843.58     9769.04    219.87 o 
  11  -5   1     1405.67     1419.33     77.07 o 
 -10  -4   1     1045.83      990.92     99.09 o 
  -9  -4   1      947.57      908.74     48.93 o 
  -8  -4   1       49.09       75.59     12.08 o 
  -7  -4   1     2627.04     2798.75     63.35 o 
  -6  -4   1     7837.21     7859.86    149.29 o 
  -5  -4   1       70.35      122.81      8.82 o 
  -4  -4   1       56.79       89.11      8.37 o 
  -3  -4   1   106729.81   102680.55   1475.44 o 
  -2  -4   1    86597.38    85649.86   1242.13 o 
  -1  -4   1     3937.39     4057.19     60.83 o 
   0  -4   1      329.16      326.20      9.13 o 
   1  -4   1     5278.72     5353.95     71.18 o 
   2  -4   1    20017.90    20742.10    243.18 o 
   3  -4   1     1857.84     1976.42     29.67 o 
   4  -4   1      160.55      219.01     10.16 o 
   5  -4   1     1556.45     1555.51     32.74 o 
   6  -4   1     6927.28     7108.12    159.79 o 
   7  -4   1      348.73      420.08     19.93 o 
   8  -4   1     2044.10     2098.29     50.86 o 
   9  -4   1     8939.09     8569.30    178.04 o 
  10  -4   1     3193.73     3096.49     86.94 o 
  11  -4   1     1742.20     1695.17     58.08 o 
 -11  -3   1     1723.47     1442.34    123.87 o 
 -10  -3   1      968.40      872.04     64.76 o 
  -9  -3   1     2942.27     2829.55     68.68 o 
  -8  -3   1     2559.22     2641.44     91.38 o 
  -7  -3   1       19.67       18.79      7.25 o 
  -6  -3   1    12595.69    12362.38    212.86 o 
  -5  -3   1    91429.66    89019.41   1056.60 o 
  -4  -3   1      455.81      443.87     16.26 o 
  -3  -3   1       25.98       52.31      6.81 o 
  -2  -3   1    25601.80    24359.78    321.50 o 
  -1  -3   1     9673.11     9698.84    132.82 o 
   0  -3   1      264.14      310.31      8.25 o 
   1  -3   1     5434.76     5221.53     63.78 o 
   2  -3   1     1610.71     1673.16     26.45 o 
   3  -3   1    40386.86    40460.88    557.22 o 
   4  -3   1     2227.79     2430.86     37.87 o 
   5  -3   1     3011.45     2998.54     50.67 o 
   6  -3   1   104995.57   101897.41   1373.19 o 
   7  -3   1    14871.27    15245.54    296.13 o 
   8  -3   1     2836.73     2857.24     71.81 o 
   9  -3   1      584.09      523.38     50.70 o 
  10  -3   1     4566.43     4431.00    112.52 o 
  11  -3   1     1510.22     1415.69     51.54 o 
 -11  -2   1     1744.85     1684.57    134.88 o 
 -10  -2   1       76.83       93.59     22.25 o 
  -9  -2   1      761.79      788.12     41.72 o 
  -8  -2   1     3102.68     3124.26     68.82 o 
  -7  -2   1      557.91      666.33     22.45 o 
  -6  -2   1     2271.83     2281.71     50.31 o 
  -5  -2   1     6386.25     6274.61     85.24 o 
  -4  -2   1     2449.45     2474.98     40.84 o 
  -3  -2   1     1198.88     1252.14     29.43 o 
  -2  -2   1     3826.82     3856.88     53.09 o 
  -1  -2   1       32.21       -5.08      3.39 o 
   0  -2   1     1569.33     1559.30     25.49 o 
   1  -2   1      999.39     1037.11     16.12 o 
   2  -2   1      110.18      136.73      7.33 o 
   3  -2   1    56819.48    56816.95    704.24 o 
   4  -2   1   109009.82   102738.61   2117.39 o 
   5  -2   1     1236.06     1294.29     24.99 o 
   6  -2   1      492.52      489.62     28.39 o 
   7  -2   1    21466.81    21550.72    307.18 o 
   8  -2   1     1670.21     1695.30     43.37 o 
   9  -2   1     2001.46     1998.42     56.87 o 
  10  -2   1      421.98      453.87     28.68 o 
  11  -2   1       68.01      107.08     18.01 o 
  12  -2   1     8575.77     8578.97    437.66 o 
 -11  -1   1       62.93       63.31     29.20 o 
 -10  -1   1      130.64      168.66     44.04 o 
  -9  -1   1     7445.07     7065.67    160.58 o 
  -8  -1   1     7808.61     8011.55    214.54 o 
  -7  -1   1      913.52      827.12     26.55 o 
  -6  -1   1    55508.52    55195.13    765.24 o 
  -5  -1   1   123666.50   113252.48   1499.93 o 
  -4  -1   1     5607.32     5517.91     87.29 o 
  -3  -1   1      360.50      359.39     10.20 o 
  -2  -1   1    21926.99    21769.60    270.69 o 
  -1  -1   1      281.26      273.07      7.37 o 
   0  -1   1     2649.31     2783.13     52.85 o 
   1  -1   1      713.07      765.12     10.17 o 
   2  -1   1     3994.79     4277.91     56.58 o 
   3  -1   1    94529.45    83999.53   1121.22 o 
   4  -1   1      549.90      697.65     19.51 o 
   5  -1   1     4414.15     4592.15     68.36 o 
   6  -1   1    27204.27    27694.50    363.22 o 
   7  -1   1    12801.33    13224.05    229.06 o 
   8  -1   1      673.42      718.44     26.13 o 
   9  -1   1      543.45      562.79     27.78 o 
  10  -1   1      146.26      161.18     19.69 o 
  11  -1   1     1906.50     1953.92     63.30 o 
  12  -1   1     6899.73     6840.22    681.26 o 
 -11   0   1      729.59      684.87     58.29 o 
 -10   0   1     4320.71     4080.92    153.73 o 
  -9   0   1     2645.33     2681.43     77.10 o 
  -8   0   1    47051.51    47495.91    868.87 o 
  -7   0   1      218.24      251.18     14.59 o 
  -6   0   1     7927.10     7848.71    128.82 o 
  -5   0   1    23596.45    23338.84    354.49 o 
  -4   0   1     5030.56     5341.05     83.63 o 
  -3   0   1     1040.42     1088.36     20.03 o 
  -2   0   1      605.68      596.70     12.71 o 
  -1   0   1      172.50      216.75      7.59 o 
   0   0   1    78968.61    58721.14   1111.80 o 
   1   0   1     9378.97     9957.53    195.82 o 
   2   0   1       82.48       90.27      4.67 o 
   3   0   1   137613.55   116075.89   1837.37 o 
   4   0   1    47403.86    43788.84    604.76 o 
   5   0   1      631.58      701.87     17.51 o 
   6   0   1     1276.63     1261.58     28.58 o 
   7   0   1    10229.05    10527.67    148.43 o 
   8   0   1     1641.28     1645.84     45.52 o 
   9   0   1       36.24       56.00     12.22 o 
  10   0   1     2007.79     1915.63     93.39 o 
  11   0   1     7533.70     7346.22    560.15 o 
  12   0   1    31263.31    30888.75   1396.92 o 
 -11   1   1     1153.15     1169.68     75.91 o 
 -10   1   1     3013.07     2939.31    309.66 o 
  -9   1   1    10689.89    10698.03    320.67 o 
  -8   1   1     3159.59     3276.75     77.34 o 
  -7   1   1     1901.26     1937.60     44.20 o 
  -6   1   1    15079.11    15729.23    212.80 o 
  -5   1   1    27484.83    27504.71    406.63 o 
  -4   1   1     6611.97     6403.60     91.31 o 
  -3   1   1      201.40      217.74      8.00 o 
  -2   1   1     1274.46     1160.50     25.62 o 
  -1   1   1      536.34      631.48     23.37 o 
   0   1   1     9144.18     9471.20    159.52 o 
   1   1   1    57145.07    47686.83    702.96 o 
   2   1   1     3118.17     3042.74     49.25 o 
   3   1   1    28283.54    27129.23    356.25 o 
   4   1   1       65.89       90.44     12.09 o 
   5   1   1      199.12      199.54      9.41 o 
   6   1   1      154.52      167.77     10.53 o 
   7   1   1      443.58      454.00     17.76 o 
   8   1   1      222.28      209.44     15.05 o 
   9   1   1    14563.00    14781.48    288.89 o 
  10   1   1      329.41      317.35     30.04 o 
  11   1   1     1857.07     1928.39    115.61 o 
  12   1   1    23262.82    22773.97    952.39 o 
 -11   2   1     8138.88     7854.90    364.71 o 
 -10   2   1      909.70      854.93     59.34 o 
  -9   2   1     8564.99     8424.17    259.83 o 
  -8   2   1    87100.41    86316.47   1565.18 o 
  -7   2   1      500.31      576.84     32.65 o 
  -6   2   1      445.38      475.63     15.18 o 
  -5   2   1     6582.15     6499.57     98.94 o 
  -4   2   1     1234.89     1235.09     26.06 o 
  -3   2   1    11505.07    12015.76    170.62 o 
  -2   2   1      154.68      160.08      6.47 o 
  -1   2   1      264.37      334.81      8.04 o 
   0   2   1   189534.69   140339.00   1833.54 o 
   1   2   1    27751.68    27054.39    332.20 o 
   2   2   1     2259.09     2285.87     31.13 o 
   3   2   1    49203.61    49301.40    814.59 o 
   4   2   1    29742.60    29163.60    370.04 o 
   5   2   1      609.22      599.90     15.82 o 
   6   2   1     3098.22     3183.97     56.52 o 
   7   2   1      206.48      257.58     13.94 o 
   8   2   1      624.66      685.04     28.17 o 
   9   2   1        1.51       74.86     23.44 o 
  10   2   1     1682.51     1829.40     59.36 o 
  11   2   1      976.83     1089.96     75.70 o 
  12   2   1    13175.54    13257.05    342.32 o 
 -11   3   1    11346.20    11204.89    344.49 o 
 -10   3   1     1161.72     1117.95     99.09 o 
  -9   3   1     1284.00     1266.24     68.12 o 
  -8   3   1      241.93      247.79     21.24 o 
  -7   3   1    14282.91    14297.89    236.10 o 
  -6   3   1     3925.80     4034.13     67.34 o 
  -5   3   1      750.36      754.64     20.70 o 
  -4   3   1     7999.84     7764.73    110.16 o 
  -3   3   1    29344.02    28818.68    359.67 o 
  -2   3   1     2000.47     2008.86     28.81 o 
  -1   3   1       69.78       17.59      3.44 o 
   0   3   1    48200.80    44560.04    511.36 o 
   1   3   1   246676.53   185763.02   2019.14 o 
   2   3   1      102.07      125.95      5.31 o 
   3   3   1       18.02       61.96      8.65 o 
   4   3   1    33050.49    32356.72    387.41 o 
   5   3   1      947.95      864.58     20.29 o 
   6   3   1     2076.64     2216.51     46.34 o 
   7   3   1      387.65      426.66     16.22 o 
   8   3   1      425.28      506.23     20.57 o 
   9   3   1    72398.30    72416.38   1182.73 o 
  10   3   1     5394.05     5501.55    159.71 o 
  11   3   1      538.84      489.90     35.40 o 
 -11   4   1    16575.43    16281.34   1146.44 o 
 -10   4   1     2682.09     2546.72    110.89 o 
  -9   4   1     7571.68     7341.89    232.53 o 
  -8   4   1    34675.77    33799.58    681.39 o 
  -7   4   1      208.20      238.53     18.54 o 
  -6   4   1     2125.95     2110.36     38.29 o 
  -5   4   1      510.18      576.36     16.00 o 
  -4   4   1     4232.06     4422.05     61.18 o 
  -3   4   1    19670.49    20497.09    243.52 o 
  -2   4   1    12910.69    12603.11    138.97 o 
  -1   4   1      980.88      848.39     13.45 o 
   0   4   1    89022.55    76919.24    878.09 o 
   1   4   1     1639.21     1621.99     24.04 o 
   2   4   1      128.45      150.25      6.20 o 
   3   4   1      732.50      857.38     17.15 o 
   4   4   1      215.67      259.49     13.73 o 
   5   4   1      404.55      409.35     14.36 o 
   6   4   1    15068.84    15169.13    200.85 o 
   7   4   1      212.81      234.03     11.90 o 
   8   4   1     3439.24     3631.60     69.99 o 
   9   4   1     5527.17     5634.49    113.30 o 
  10   4   1    13234.24    13428.71    347.18 o 
  11   4   1      338.66      366.66     32.92 o 
 -11   5   1    27084.52    25988.05    723.92 o 
 -10   5   1      412.98      427.15     57.80 o 
  -9   5   1      309.63      255.87     33.09 o 
  -8   5   1     6094.07     6023.20    138.82 o 
  -7   5   1      718.57      755.31     28.97 o 
  -6   5   1      419.81      539.04     18.32 o 
  -5   5   1     7832.69     7875.08    114.19 o 
  -4   5   1      863.51      982.43     19.99 o 
  -3   5   1   167090.64   151008.34   2126.71 o 
  -2   5   1    38578.82    38806.09    396.42 o 
  -1   5   1     5974.81     5895.39     65.99 o 
   0   5   1    19728.66    18988.48    191.10 o 
   1   5   1    43784.78    41199.77    501.73 o 
   2   5   1     2990.76     2925.80     40.23 o 
   3   5   1     6466.41     6472.52     84.40 o 
   4   5   1      236.25      261.15     11.05 o 
   5   5   1     1375.24     1382.77     30.40 o 
   6   5   1    11228.71    11590.43    155.97 o 
   7   5   1      364.90      380.60     17.94 o 
   8   5   1     7204.08     7330.83    143.15 o 
   9   5   1    45703.50    46237.08    979.51 o 
  10   5   1     2187.23     2177.84     80.84 o 
  11   5   1      213.60      218.57     26.53 o 
 -10   6   1     4753.62     4648.03    170.23 o 
  -9   6   1      183.69      202.71     32.07 o 
  -8   6   1      178.22      197.47     16.05 o 
  -7   6   1     8400.91     8359.54    170.55 o 
  -6   6   1     4447.05     4490.07     85.67 o 
  -5   6   1     6249.34     6287.63     94.99 o 
  -4   6   1     2490.92     2637.21     40.90 o 
  -3   6   1      302.16      363.99     17.86 o 
  -2   6   1    80881.63    77937.28    797.77 o 
  -1   6   1     2766.41     2660.27     35.16 o 
   0   6   1       12.54       33.90      7.24 o 
   1   6   1     3162.60     2945.10     43.23 o 
   2   6   1      270.51      259.47      9.68 o 
   3   6   1     1480.03     1442.98     29.61 o 
   4   6   1      953.44      989.41     27.30 o 
   5   6   1      106.22      189.43     14.09 o 
   6   6   1    65221.67    65925.57   1028.80 o 
   7   6   1     5140.21     5189.38    101.03 o 
   8   6   1       61.88      111.42     15.97 o 
   9   6   1    17952.02    18210.69    459.57 o 
  10   6   1    14126.90    14689.65    378.94 o 
  11   6   1      844.98      912.18     70.19 o 
 -10   7   1        9.07       39.91     24.42 o 
  -9   7   1     4159.93     4130.86    153.43 o 
  -8   7   1     1019.85     1033.25     37.33 o 
  -7   7   1      390.49      420.21     26.82 o 
  -6   7   1     3423.15     3638.81     84.36 o 
  -5   7   1       64.30       97.14      8.71 o 
  -4   7   1     2657.81     2574.49     38.90 o 
  -3   7   1    38508.63    39429.76    417.45 o 
  -2   7   1    25023.91    25047.81    268.34 o 
  -1   7   1     5081.06     5187.31     65.63 o 
   0   7   1     2855.48     2952.83     48.56 o 
   1   7   1      263.45      358.40     12.44 o 
   2   7   1     4410.02     4297.93     65.88 o 
   3   7   1    12736.88    12531.76    176.44 o 
   4   7   1     2100.36     2026.43     40.58 o 
   5   7   1     3214.22     3221.09     71.00 o 
   6   7   1     1694.73     1984.06     58.93 o 
   7   7   1    11414.93    11922.87    238.98 o 
   8   7   1     1404.77     1394.74     55.39 o 
   9   7   1     4099.37     4263.45    133.84 o 
  10   7   1     1653.94     1793.99    196.81 o 
  -9   8   1     1210.04     1131.43    130.75 o 
  -8   8   1     2431.34     2401.31    103.79 o 
  -7   8   1     8750.29     8838.29    174.95 o 
  -6   8   1    34328.93    34501.59    515.46 o 
  -5   8   1    24730.70    25319.55    360.69 o 
  -4   8   1     2244.79     2287.43     40.52 o 
  -3   8   1     8974.47     8946.83    103.46 o 
  -2   8   1    59430.36    58854.46    647.82 o 
  -1   8   1     1836.44     1784.18     29.17 o 
   0   8   1     6988.63     7093.74     92.74 o 
   1   8   1     7736.90     7540.68    106.01 o 
   2   8   1     1510.27     1534.50     31.35 o 
   3   8   1    38342.73    38131.67    506.34 o 
   4   8   1      398.15      390.83     18.10 o 
   5   8   1      968.32     1019.02     32.97 o 
   6   8   1    82589.75    82010.32   1487.03 o 
   7   8   1     8299.96     8389.45    177.08 o 
   8   8   1      175.23      183.19     25.42 o 
   9   8   1     4565.66     4642.38    145.04 o 
  10   8   1      735.41      852.65    118.36 o 
  -9   9   1     2888.94     2777.33    178.92 o 
  -8   9   1     1255.56     1282.37     58.92 o 
  -7   9   1      365.76      394.59     34.23 o 
  -6   9   1     7544.00     8175.46    144.22 o 
  -5   9   1     9057.70     8979.12    147.15 o 
  -4   9   1      491.09      502.24     20.37 o 
  -3   9   1     2700.86     2747.45     47.86 o 
  -2   9   1      611.86      641.77     20.03 o 
  -1   9   1      334.41      411.28     17.74 o 
   0   9   1      136.44      181.03      9.93 o 
   1   9   1     6607.61     6642.02     97.22 o 
   2   9   1       77.40       94.51      9.10 o 
   3   9   1    26285.63    27341.74    371.07 o 
   4   9   1     3571.78     3680.54     77.66 o 
   5   9   1      116.68      125.97     15.45 o 
   6   9   1     2441.39     2461.27     68.81 o 
   7   9   1    20307.46    20229.95    507.67 o 
   8   9   1     2447.80     2587.55    170.66 o 
   9   9   1     4684.15     4914.08    152.20 o 
  -8  10   1      350.66      434.90     71.57 o 
  -7  10   1     2577.41     2496.93     82.86 o 
  -6  10   1    34407.97    33919.95    538.93 o 
  -5  10   1    19050.54    19545.04    318.79 o 
  -4  10   1     7009.75     6823.25    127.91 o 
  -3  10   1     3046.57     3015.80     52.57 o 
  -2  10   1     2985.00     2973.34     50.22 o 
  -1  10   1     5843.98     5793.46     91.79 o 
   0  10   1     6959.01     7037.61    103.22 o 
   1  10   1     3644.53     3659.65     67.62 o 
   2  10   1     3403.14     3492.18     65.85 o 
   3  10   1    20404.20    21283.33    416.68 o 
   4  10   1     1117.96     1157.56     43.35 o 
   5  10   1      712.50      717.86     37.40 o 
   6  10   1     9226.62     9487.75    219.13 o 
   7  10   1      235.79      272.23     33.03 o 
   8  10   1     2255.97     2263.94    151.39 o 
  -7  11   1     2938.33     2727.79    176.16 o 
  -6  11   1      512.64      542.91     36.09 o 
  -5  11   1    23901.58    24031.80    500.76 o 
  -4  11   1       86.19      113.18     15.52 o 
  -3  11   1     6916.91     6681.67    112.50 o 
  -2  11   1     4345.09     4314.17     80.76 o 
  -1  11   1     3829.70     3811.80     69.80 o 
   0  11   1    13175.68    13220.92    210.63 o 
   1  11   1       42.59       85.42     13.76 o 
   2  11   1     1036.72     1135.70     42.99 o 
   3  11   1    36464.57    36828.72    753.77 o 
   4  11   1    12247.23    11666.11    262.46 o 
   5  11   1     3036.81     3014.17     90.25 o 
   6  11   1     6698.10     6867.35    200.34 o 
   7  11   1     3546.33     3496.84    249.11 o 
   8  11   1      673.84      696.40     47.08 o 
  -6  12   1      359.24      397.55     31.65 o 
  -5  12   1     4156.85     4171.12    185.80 o 
  -4  12   1     6985.77     6742.40    289.02 o 
  -3  12   1     1053.81      974.87     35.50 o 
  -2  12   1      863.66      895.34     33.92 o 
  -1  12   1     1000.63     1016.33     31.41 o 
   0  12   1     6715.95     6909.81    122.08 o 
   1  12   1     7704.06     8039.73    147.18 o 
   2  12   1      517.70      544.17     40.68 o 
   3  12   1      747.49      776.34     42.00 o 
   4  12   1     7740.45     7492.52    183.49 o 
   5  12   1     3320.83     3249.14    113.70 o 
   6  12   1      908.24      909.21     54.48 o 
  -5  13   1     4344.00     4390.95    135.82 o 
  -4  13   1      901.75      978.48     52.74 o 
  -3  13   1     3728.74     3719.63    122.71 o 
  -2  13   1     5756.25     5394.69    114.38 o 
  -1  13   1     3013.12     3053.43     78.51 o 
   0  13   1    26861.01    26656.04    466.94 o 
   1  13   1       53.21       82.64     22.65 o 
   2  13   1      380.66      414.69     29.80 o 
   3  13   1    16548.13    16923.88    371.24 o 
   4  13   1     2255.56     2316.67    109.88 o 
   5  13   1     2265.88     2441.08     97.67 o 
  -3  14   1     7518.15     7715.09    220.31 o 
  -2  14   1     1218.66     1297.10     62.52 o 
  -1  14   1     1258.02     1151.72     47.95 o 
   0  14   1     6365.44     6632.83    138.89 o 
   1  14   1     6177.38     5995.56    128.68 o 
   2  14   1     3909.38     3828.85     92.66 o 
   3  14   1     3639.80     3728.12    111.19 o 
  -2 -13   2     9458.27     9854.17    456.93 o 
  -1 -13   2      155.22      170.66     60.56 o 
   0 -13   2      483.72      460.59     42.66 o 
   1 -13   2     7222.72     7101.52    213.40 o 
   2 -13   2     4865.68     4881.51    159.71 o 
   3 -13   2     3713.20     3840.17    271.13 o 
   4 -13   2      981.94      894.72     56.26 o 
  -4 -12   2     3761.06     4031.07    160.49 o 
  -3 -12   2     3060.67     3161.65    135.18 o 
  -2 -12   2    26379.49    26724.61   1065.24 o 
  -1 -12   2     7427.35     7360.35    355.08 o 
   0 -12   2     4454.87     4616.04    250.48 o 
   1 -12   2     4290.77     4283.70    141.32 o 
   2 -12   2      325.28      350.34     35.76 o 
   3 -12   2     2080.27     2108.76    132.12 o 
   4 -12   2     5427.39     5367.99    331.68 o 
   5 -12   2     3790.75     3634.68    125.75 o 
   6 -12   2     2083.73     2303.58     93.18 o 
  -5 -11   2     5056.12     5334.97    193.60 o 
  -4 -11   2    13255.64    13457.35    401.75 o 
  -3 -11   2      200.74      221.73     36.83 o 
  -2 -11   2     5073.88     5179.26    182.68 o 
  -1 -11   2     1974.32     1973.55     92.07 o 
   0 -11   2      783.25      768.12     60.34 o 
   1 -11   2     5393.46     5442.58    144.68 o 
   2 -11   2     6687.37     6584.21    191.74 o 
   3 -11   2       52.83       44.39     21.24 o 
   4 -11   2    35345.73    33933.18    834.32 o 
   5 -11   2     6850.71     6537.07    192.98 o 
   6 -11   2      742.12      713.53     48.33 o 
   7 -11   2    23785.22    23043.80    584.58 o 
  -6 -10   2      100.10      105.97     31.14 o 
  -5 -10   2    39095.02    39501.51   1064.52 o 
  -4 -10   2     1135.54     1187.46     48.40 o 
  -3 -10   2     1191.30     1260.67     94.07 o 
  -2 -10   2     8694.90     9019.91    207.71 o 
  -1 -10   2     6795.59     6759.94    185.18 o 
   0 -10   2     3092.10     3120.35    101.32 o 
   1 -10   2      763.14      779.25     42.47 o 
   2 -10   2     1065.22     1154.51     49.07 o 
   3 -10   2     4356.38     4351.70    167.95 o 
   4 -10   2     3565.54     3571.58    117.49 o 
   5 -10   2      482.37      482.04     39.16 o 
   6 -10   2     1451.80     1447.79    103.22 o 
   7 -10   2     1835.27     2169.56    264.25 o 
   8 -10   2     1905.76     1807.42     77.39 o 
  -7  -9   2     5401.25     5433.36    196.55 o 
  -6  -9   2     1663.99     1730.35     89.53 o 
  -5  -9   2    14735.17    14627.32    316.77 o 
  -4  -9   2    23388.11    23320.54    486.36 o 
  -3  -9   2     1432.42     1381.91     46.31 o 
  -2  -9   2     3803.63     3751.57     83.01 o 
  -1  -9   2     2761.41     2831.47     59.15 o 
   0  -9   2     3657.90     3721.78     82.67 o 
   1  -9   2    12118.68    11940.42    217.24 o 
   2  -9   2     7552.80     7548.38    135.94 o 
   3  -9   2     6546.98     6555.34    146.35 o 
   4  -9   2    51487.61    50749.54   1079.04 o 
   5  -9   2     2613.23     2534.99     91.06 o 
   6  -9   2     2747.13     2723.25    101.84 o 
   7  -9   2     5771.31     5796.43    173.16 o 
   8  -9   2     2900.03     2773.65    100.79 o 
   9  -9   2     6089.24     6141.29    184.37 o 
  -8  -8   2       78.47      120.40     33.69 o 
  -7  -8   2     8244.45     8300.21    267.62 o 
  -6  -8   2     2129.31     2082.50     63.42 o 
  -5  -8   2    11766.33    11422.85    274.50 o 
  -4  -8   2       93.47      123.61     13.67 o 
  -3  -8   2      118.51      133.15     12.75 o 
  -2  -8   2     1661.98     1665.45     40.21 o 
  -1  -8   2     4428.80     4420.39     80.58 o 
   0  -8   2     3229.37     3251.42     71.24 o 
   1  -8   2    61727.98    61962.67   1312.95 o 
   2  -8   2     5276.79     5299.18     93.72 o 
   3  -8   2     6680.28     6656.88    102.15 o 
   4  -8   2    20766.78    21039.70    293.19 o 
   5  -8   2     5259.86     5326.77    122.70 o 
   6  -8   2      835.86      796.63     39.38 o 
   7  -8   2     3681.97     3599.23    116.91 o 
   8  -8   2     2302.95     2342.37     89.04 o 
   9  -8   2      175.70      205.01     29.53 o 
  10  -8   2     2789.41     2556.09    159.65 o 
  -9  -7   2      347.43      366.09     68.81 o 
  -8  -7   2    42772.91    41684.36   1122.06 o 
  -7  -7   2    10481.33    10395.53    320.14 o 
  -6  -7   2      264.94      263.32     33.95 o 
  -5  -7   2     4832.16     4765.09    128.78 o 
  -4  -7   2     3542.46     3709.11     75.50 o 
  -3  -7   2     1820.75     1787.22     41.01 o 
  -2  -7   2     3434.93     3468.70     59.51 o 
  -1  -7   2     9470.26     9564.72    137.82 o 
   0  -7   2     4243.11     4055.03     94.80 o 
   1  -7   2    14008.34    14296.18    251.44 o 
   2  -7   2     1966.42     2227.17     53.22 o 
   3  -7   2      587.66      561.62     18.01 o 
   4  -7   2    23157.07    23473.05    321.56 o 
   5  -7   2      170.67      200.78     11.87 o 
   6  -7   2     6299.46     6425.80    135.40 o 
   7  -7   2      116.33      167.13     20.32 o 
   8  -7   2     1469.77     1376.32     54.67 o 
   9  -7   2      372.54      374.21     34.58 o 
  10  -7   2     4714.96     4723.70    147.93 o 
  -9  -6   2       67.56       98.20     30.12 o 
  -8  -6   2     3993.91     4100.56    156.60 o 
  -7  -6   2    29730.58    28823.69    785.35 o 
  -6  -6   2      159.46      196.74     24.63 o 
  -5  -6   2     4368.11     4133.27     87.23 o 
  -4  -6   2        5.75       43.97      8.18 o 
  -3  -6   2      432.91      528.40     17.32 o 
  -2  -6   2    30056.81    29706.72    395.09 o 
  -1  -6   2     1420.17     1431.33     31.33 o 
   0  -6   2     3491.59     3585.88     64.13 o 
   1  -6   2   266086.41   219662.08   3248.07 o 
   2  -6   2    15535.19    16241.07    233.02 o 
   3  -6   2     1229.90     1255.45     35.11 o 
   4  -6   2    15269.77    15890.02    198.99 o 
   5  -6   2     7887.04     8096.04    117.30 o 
   6  -6   2     4732.56     4827.18     70.79 o 
   7  -6   2     4954.33     5082.37    111.57 o 
   8  -6   2     6387.86     6245.29    156.57 o 
   9  -6   2    18406.96    19197.37    485.26 o 
  10  -6   2     3078.20     2917.33    101.69 o 
  11  -6   2     5426.09     5493.60    165.15 o 
 -10  -5   2     2684.57     2846.15    187.17 o 
  -9  -5   2      675.74      638.35     44.12 o 
  -8  -5   2    26262.82    26953.95    606.54 o 
  -7  -5   2     1126.04     1154.35     53.44 o 
  -6  -5   2      211.30      266.12     17.91 o 
  -5  -5   2      759.95      714.89     27.27 o 
  -4  -5   2      719.92      687.21     22.24 o 
  -3  -5   2     3762.02     3668.43     57.29 o 
  -2  -5   2    17326.58    17890.72    300.43 o 
  -1  -5   2     4079.39     4105.94     65.24 o 
   0  -5   2     9682.58     9670.84    152.18 o 
   1  -5   2     2922.34     3145.04     53.88 o 
   2  -5   2    10841.42    11220.50    172.10 o 
   3  -5   2     2493.46     2482.79     40.32 o 
   4  -5   2     3096.89     3090.34     45.98 o 
   5  -5   2     5210.03     5432.19     81.21 o 
   6  -5   2      194.68      244.32     13.26 o 
   7  -5   2      639.95      660.28     26.54 o 
   8  -5   2     3607.22     3588.11     85.66 o 
   9  -5   2     4195.09     4163.38    114.44 o 
  10  -5   2    45483.15    44333.57   1075.93 o 
  11  -5   2      610.54      622.30     44.24 o 
 -10  -4   2    13374.66    13139.39    450.59 o 
  -9  -4   2      130.27      130.87     24.33 o 
  -8  -4   2      983.73      993.33     57.66 o 
  -7  -4   2    10681.42    11112.04    241.16 o 
  -6  -4   2      169.86      151.39     10.38 o 
  -5  -4   2     4963.19     4787.07     74.95 o 
  -4  -4   2    10008.17     9951.39    133.79 o 
  -3  -4   2    27968.80    27723.94    368.95 o 
  -2  -4   2    71726.70    70739.01    962.26 o 
  -1  -4   2       12.90       38.69      6.28 o 
   0  -4   2    11287.85    11216.51    201.48 o 
   1  -4   2    61674.64    59811.46    888.22 o 
   2  -4   2     4387.19     4496.99     81.73 o 
   3  -4   2     6623.15     6796.54     87.81 o 
   4  -4   2     1954.83     2255.15     52.22 o 
   5  -4   2      194.91      223.00     11.70 o 
   6  -4   2     7416.77     7568.69    129.82 o 
   7  -4   2     2456.95     2629.10     55.09 o 
   8  -4   2     1306.99     1311.36     37.33 o 
   9  -4   2    25731.63    25393.06    480.04 o 
  10  -4   2      251.68      295.88     32.11 o 
  11  -4   2       43.82       47.79     21.15 o 
 -10  -3   2    12500.32    12461.51    330.39 o 
  -9  -3   2      525.89      473.28     37.59 o 
  -8  -3   2     1105.07     1133.24     53.39 o 
  -7  -3   2      177.01      198.46     19.57 o 
  -6  -3   2      634.55      587.42     19.40 o 
  -5  -3   2     7202.59     7118.05    111.11 o 
  -4  -3   2      806.71      757.32     17.65 o 
  -3  -3   2     2487.88     2514.81     55.23 o 
  -2  -3   2   344213.00   258020.94   3399.54 o 
  -1  -3   2    20703.84    19906.42    276.47 o 
   0  -3   2     3504.09     3469.37     63.80 o 
   1  -3   2     9000.08     9400.18    129.01 o 
   2  -3   2    18225.21    19598.41    262.81 o 
   3  -3   2      307.84      337.60      7.93 o 
   4  -3   2     4157.31     4085.47     59.50 o 
   5  -3   2    11848.94    12202.57    173.88 o 
   6  -3   2    19996.02    20515.51    286.23 o 
   7  -3   2    18194.36    18305.89    259.31 o 
   8  -3   2      555.46      553.91     22.80 o 
   9  -3   2     4050.16     4175.36    119.19 o 
  10  -3   2    44095.42    42805.35    791.75 o 
  11  -3   2     3657.13     3735.41    130.45 o 
  12  -3   2     1801.72     1783.66     88.08 o 
 -10  -2   2    11620.01    11567.69    597.87 o 
  -9  -2   2      457.10      472.00     37.45 o 
  -8  -2   2      251.32      311.88     29.65 o 
  -7  -2   2      165.62      236.68     20.84 o 
  -6  -2   2      453.25      468.81     25.47 o 
  -5  -2   2     2906.11     2874.02     57.38 o 
  -4  -2   2      150.69      174.17      7.68 o 
  -3  -2   2    11666.13    11292.70    180.31 o 
  -2  -2   2    39591.43    38911.84    550.37 o 
  -1  -2   2    15596.89    14910.43    242.53 o 
   0  -2   2    13543.44    12851.56    260.76 o 
   1  -2   2    24818.92    25721.15    385.98 o 
   2  -2   2       28.22       72.89      6.86 o 
   3  -2   2     3303.63     3401.70     48.05 o 
   4  -2   2     7976.44     8323.81    114.78 o 
   5  -2   2     1214.94     1283.03     25.03 o 
   6  -2   2       90.24      105.36      8.32 o 
   7  -2   2    59280.43    59194.36    800.95 o 
   8  -2   2     1524.05     1574.28     38.83 o 
   9  -2   2     1954.73     2020.82     56.87 o 
  10  -2   2     1768.13     1776.77     66.74 o 
  11  -2   2       84.11      228.46     46.79 o 
  12  -2   2      152.84      196.59     46.79 o 
 -11  -1   2       55.80      108.83     28.04 o 
 -10  -1   2    11767.29    11643.41    333.46 o 
  -9  -1   2      121.34      147.19     30.12 o 
  -8  -1   2      764.64      759.01     52.55 o 
  -7  -1   2       72.24       84.46     17.81 o 
  -6  -1   2     7665.51     7605.03    144.90 o 
  -5  -1   2   114690.58   110705.45   1692.62 o 
  -4  -1   2     1305.01     1304.04     29.55 o 
  -3  -1   2     3808.50     3788.76     67.57 o 
  -2  -1   2   283565.38   202410.00   3118.98 o 
  -1  -1   2    26761.23    25790.60    383.72 o 
   0  -1   2      956.11      928.30     19.61 o 
   1  -1   2      172.82      206.91      7.66 o 
   2  -1   2      602.47      694.56     14.07 o 
   3  -1   2    19025.49    19320.70    253.07 o 
   4  -1   2       45.50       94.66      9.46 o 
   5  -1   2      191.20      217.60     13.20 o 
   6  -1   2    61521.76    60940.39   1006.29 o 
   7  -1   2    19089.51    18752.39    390.97 o 
   8  -1   2     4172.70     4270.44     86.61 o 
   9  -1   2      484.63      492.50     24.18 o 
  10  -1   2    11698.42    11501.17    233.33 o 
  11  -1   2     4160.55     4041.17    247.73 o 
  12  -1   2      150.14      168.46     24.95 o 
 -11   0   2     2264.09     2292.23    111.90 o 
 -10   0   2      396.07      346.27     94.96 o 
  -9   0   2      156.31      167.30     30.12 o 
  -8   0   2     3826.12     3953.02    143.99 o 
  -7   0   2      832.52      863.89     43.73 o 
  -6   0   2      911.88      913.85     31.28 o 
  -5   0   2    61224.43    61598.81    944.99 o 
  -4   0   2    28225.88    27645.14    430.06 o 
  -3   0   2      102.06      144.35     14.36 o 
  -2   0   2     2887.83     2835.00     53.77 o 
  -1   0   2    11425.71    11356.69    188.53 o 
   0   0   2     7899.00     8145.25    126.18 o 
   1   0   2       90.39       95.49      3.75 o 
   2   0   2     4057.97     4324.60     65.14 o 
   3   0   2    27933.78    28808.08    392.22 o 
   4   0   2     8921.49     8639.30    153.92 o 
   5   0   2      507.28      505.79     14.61 o 
   6   0   2     4205.29     4596.74     96.62 o 
   7   0   2    69646.52    69647.59   1354.04 o 
   8   0   2     3959.13     4154.53    108.33 o 
   9   0   2      886.27      866.13     30.39 o 
  10   0   2     1779.17     1689.79     53.26 o 
  11   0   2      138.21      156.01     24.95 o 
  12   0   2     3625.77     3444.43    112.53 o 
 -11   1   2      119.01      125.24     33.09 o 
 -10   1   2      286.67      331.64     55.05 o 
  -9   1   2      272.64      283.75     35.03 o 
  -8   1   2      252.10      310.40     35.03 o 
  -7   1   2     1049.75     1075.20     49.54 o 
  -6   1   2    26162.27    26150.10    539.79 o 
  -5   1   2    68857.72    68946.15   1271.19 o 
  -4   1   2      148.99      156.55     14.10 o 
  -3   1   2     2213.24     2426.96     45.05 o 
  -2   1   2    10280.22    10669.22    193.73 o 
  -1   1   2     6083.37     6419.81    129.80 o 
   0   1   2     1003.52     1105.23     54.16 o 
   1   1   2     3011.28     3000.23     38.54 o 
   2   1   2     3591.48     3636.52     54.79 o 
   3   1   2     6929.66     7357.10    105.32 o 
   4   1   2    20567.90    19984.64    280.12 o 
   5   1   2      899.07     1028.19     23.45 o 
   6   1   2    14593.53    14512.75    222.42 o 
   7   1   2     1809.34     1762.73     40.14 o 
   8   1   2      241.83      299.96     23.39 o 
   9   1   2     1116.74     1166.09     36.26 o 
  10   1   2     1015.33     1043.47     40.48 o 
  11   1   2      498.96      422.02     34.11 o 
  12   1   2     6618.02     6437.06    183.55 o 
 -11   2   2      180.86      133.08     32.92 o 
 -10   2   2      484.12      438.83     45.71 o 
  -9   2   2     4901.29     4596.52    164.46 o 
  -8   2   2    38471.29    37739.77   1006.17 o 
  -7   2   2     1577.37     1571.88     68.81 o 
  -6   2   2     8178.64     8207.32    165.72 o 
  -5   2   2   117974.71   113794.35   2710.32 o 
  -4   2   2    48518.50    45746.14    869.49 o 
  -3   2   2      263.94      371.05     13.44 o 
  -2   2   2     3222.69     3402.12     68.22 o 
  -1   2   2     1197.11     1329.04     26.75 o 
   0   2   2     5083.27     4913.18     76.89 o 
   1   2   2     1752.46     1837.68     29.99 o 
   2   2   2      410.90      457.85      9.06 o 
   3   2   2    64566.70    61141.44    771.39 o 
   4   2   2    44676.73    40297.71    583.51 o 
   5   2   2      216.33      236.52     10.34 o 
   6   2   2      281.34      324.50     16.68 o 
   7   2   2    41461.01    41124.60    604.88 o 
   8   2   2      803.67      832.62     27.10 o 
   9   2   2        3.55       14.59     10.17 o 
  10   2   2     1148.58     1071.61    108.55 o 
  11   2   2      289.54      354.22     71.57 o 
  12   2   2     8331.99     8315.46    228.61 o 
 -11   3   2      520.95      429.84     48.66 o 
 -10   3   2      114.44      110.20     28.17 o 
  -9   3   2       75.92       81.20     23.36 o 
  -8   3   2     1925.68     1882.19     86.60 o 
  -7   3   2     7251.35     6983.41    185.94 o 
  -6   3   2      405.88      382.57     19.42 o 
  -5   3   2    20909.09    20324.89    344.64 o 
  -4   3   2     3450.10     3626.63     72.45 o 
  -3   3   2     3055.83     2970.51     59.11 o 
  -2   3   2     6212.39     6957.30    114.64 o 
  -1   3   2     9400.44     9234.34    137.57 o 
   0   3   2    11973.94    11830.64    156.49 o 
   1   3   2   100162.27    83700.35   1094.58 o 
   2   3   2     7122.53     7004.35     93.69 o 
   3   3   2      248.15      260.08      8.98 o 
   4   3   2    66457.90    64461.41    767.22 o 
   5   3   2      501.31      498.30     20.74 o 
   6   3   2       81.49      103.12      9.25 o 
   7   3   2     1104.21     1106.71     27.66 o 
   8   3   2      567.01      553.82     21.45 o 
   9   3   2     4511.23     4709.77    119.47 o 
  10   3   2       64.83       91.53     17.96 o 
  11   3   2     1031.42      970.82     51.27 o 
  12   3   2    28951.31    29412.91   1195.99 o 
 -11   4   2      319.14      302.82     44.77 o 
 -10   4   2     1952.28     1907.26    213.32 o 
  -9   4   2     8256.48     8450.59    265.63 o 
  -8   4   2    57550.52    55907.95   1467.36 o 
  -7   4   2     1055.66     1143.23     72.45 o 
  -6   4   2      561.70      583.53     26.91 o 
  -5   4   2    43970.03    44333.02    734.84 o 
  -4   4   2     3741.12     3970.41     79.22 o 
  -3   4   2     3957.78     4064.65     64.44 o 
  -2   4   2     8175.26     8480.88    122.96 o 
  -1   4   2      182.01      215.63      7.08 o 
   0   4   2    23328.53    23333.22    234.16 o 
   1   4   2      320.95      365.06      7.29 o 
   2   4   2     3371.26     3385.49     49.28 o 
   3   4   2    13294.38    12967.49    162.20 o 
   4   4   2    56407.83    55542.49    804.96 o 
   5   4   2      845.94      938.62     20.59 o 
   6   4   2      146.70      176.90     10.58 o 
   7   4   2      163.95      192.36     11.49 o 
   8   4   2      463.87      491.74     22.69 o 
   9   4   2     3876.05     3890.54    132.08 o 
  10   4   2     5855.28     6097.38    173.77 o 
  11   4   2      887.58      915.69     49.57 o 
  12   4   2     2711.36     2846.21    100.77 o 
 -10   5   2      546.63      477.30     48.54 o 
  -9   5   2       60.48       46.91     21.82 o 
  -8   5   2    15783.56    15458.63    492.71 o 
  -7   5   2    37191.02    36230.25    835.45 o 
  -6   5   2      535.63      611.20     31.20 o 
  -5   5   2        8.97       56.14     13.75 o 
  -4   5   2     4312.05     4187.16     61.57 o 
  -3   5   2      545.26      571.56     15.10 o 
  -2   5   2       82.33       97.21      4.87 o 
  -1   5   2     1753.05     1797.85     24.89 o 
   0   5   2    14892.81    14560.65    154.62 o 
   1   5   2    20124.28    16803.51    218.27 o 
   2   5   2     5038.70     4981.76     64.91 o 
   3   5   2      631.40      708.10     15.75 o 
   4   5   2    30953.97    31868.86    464.35 o 
   5   5   2     6196.45     6262.19    131.22 o 
   6   5   2     5202.58     5336.79     88.14 o 
   7   5   2     5383.82     5240.11     83.01 o 
   8   5   2      267.48      281.38     18.26 o 
   9   5   2    19708.45    20002.95    443.64 o 
  10   5   2      128.73      208.45     92.21 o 
  11   5   2      104.20      158.63     25.42 o 
 -10   6   2     3569.05     3439.30    141.02 o 
  -9   6   2     2348.68     2259.44    103.10 o 
  -8   6   2    21980.25    21852.43    605.17 o 
  -7   6   2       24.77       38.54     19.46 o 
  -6   6   2     4304.24     4220.58    123.33 o 
  -5   6   2      193.51      209.17     10.76 o 
  -4   6   2     1875.02     1857.23     35.99 o 
  -3   6   2    20065.88    20380.10    248.08 o 
  -2   6   2    38546.39    38289.64    428.30 o 
  -1   6   2      449.62      481.04     10.80 o 
   0   6   2      220.22      212.71      8.30 o 
   1   6   2     2737.34     2380.58     37.35 o 
   2   6   2    13330.42    13271.42    156.33 o 
   3   6   2      115.11      164.58      8.65 o 
   4   6   2      825.44      842.04     22.57 o 
   5   6   2     3777.99     3842.81     67.13 o 
   6   6   2     7064.49     7032.13    122.37 o 
   7   6   2      224.71      259.06     15.93 o 
   8   6   2       75.00      104.47     21.44 o 
   9   6   2    11516.08    11921.79    277.43 o 
  10   6   2    40659.59    40455.18    980.06 o 
  11   6   2     1987.46     1987.44     79.92 o 
 -10   7   2     7236.69     6972.83    631.71 o 
  -9   7   2     5302.43     4996.30    177.89 o 
  -8   7   2    12362.42    11958.59    390.86 o 
  -7   7   2    15196.63    14808.18    485.83 o 
  -6   7   2     5235.04     5254.32    148.12 o 
  -5   7   2     6901.28     6895.53    119.23 o 
  -4   7   2      567.20      563.28     15.92 o 
  -3   7   2    14982.41    15548.61    182.40 o 
  -2   7   2    18063.99    18367.23    205.38 o 
  -1   7   2      542.41      539.71     12.19 o 
   0   7   2     5765.25     5871.04     86.44 o 
   1   7   2    79043.76    73684.13    978.39 o 
   2   7   2     1018.34     1161.85     23.50 o 
   3   7   2      837.40      842.44     21.57 o 
   4   7   2     3434.48     3461.11     66.30 o 
   5   7   2     4495.61     4689.96     80.36 o 
   6   7   2      451.00      505.16     20.54 o 
   7   7   2     7525.78     7946.17    252.28 o 
   8   7   2      923.42      902.55     49.38 o 
   9   7   2    14662.17    14450.38    372.98 o 
  10   7   2      126.46      126.52     25.42 o 
  11   7   2      763.80      837.64     50.84 o 
  -9   8   2      284.05      401.91     78.45 o 
  -8   8   2       12.94       37.39     22.40 o 
  -7   8   2     2959.14     3019.57    119.40 o 
  -6   8   2     2035.40     1926.60     69.24 o 
  -5   8   2      890.03      910.70     25.51 o 
  -4   8   2     9718.80     9711.91    128.89 o 
  -3   8   2     2075.11     2198.28     35.76 o 
  -2   8   2    70540.59    69854.98    730.53 o 
  -1   8   2     1221.48     1271.41     21.48 o 
   0   8   2      154.59      191.58     11.85 o 
   1   8   2    26139.17    25422.49    302.22 o 
   2   8   2     3031.20     2972.58     78.59 o 
   3   8   2     5027.08     4952.82     75.40 o 
   4   8   2    11855.43    11859.32    178.61 o 
   5   8   2     1883.02     1890.77     42.29 o 
   6   8   2    18595.42    18837.54    361.03 o 
   7   8   2     5405.81     5635.74    203.42 o 
   8   8   2      266.52      255.87     27.48 o 
   9   8   2    14874.75    15579.47    402.73 o 
  10   8   2    39806.75    41671.23   1014.47 o 
  -9   9   2     3855.23     3714.38    139.21 o 
  -8   9   2     2683.51     2584.20     91.42 o 
  -7   9   2     2114.34     2046.56     76.06 o 
  -6   9   2     2505.77     2601.94     72.45 o 
  -5   9   2    12284.13    12292.85    206.05 o 
  -4   9   2      325.27      364.57     21.07 o 
  -3   9   2      735.79      799.16     20.69 o 
  -2   9   2     5501.21     5731.25     90.09 o 
  -1   9   2    12915.97    12335.28    149.66 o 
   0   9   2      537.75      567.40     15.86 o 
   1   9   2     3396.47     3446.21     51.50 o 
   2   9   2     6799.88     6803.79    106.36 o 
   3   9   2     5607.17     5387.08     82.86 o 
   4   9   2      576.57      607.72     25.51 o 
   5   9   2      201.11      191.91     16.95 o 
   6   9   2     1435.08     1598.80     56.53 o 
   7   9   2    22866.40    22989.65    572.37 o 
   8   9   2     1477.03     1375.19     64.63 o 
   9   9   2      683.79      906.51    103.22 o 
  10   9   2     6033.97     6148.15    185.25 o 
  -8  10   2     4371.34     4262.17    131.11 o 
  -7  10   2     3906.14     4028.61    102.98 o 
  -6  10   2     5597.69     5563.85    128.12 o 
  -5  10   2    13692.90    13604.68    227.77 o 
  -4  10   2     1221.77     1187.73     30.02 o 
  -3  10   2      950.39      967.59     26.79 o 
  -2  10   2    36440.62    36174.34    495.01 o 
  -1  10   2     4862.44     4872.28     72.76 o 
   0  10   2    10975.11    10954.82    158.31 o 
   1  10   2     4315.65     4236.40     70.37 o 
   2  10   2      209.53      241.19     17.75 o 
   3  10   2     3060.21     3073.74     72.65 o 
   4  10   2     3357.04     3533.77    100.68 o 
   5  10   2      270.16      288.31     27.73 o 
   6  10   2    20249.38    20484.79    686.76 o 
   7  10   2     6033.17     6325.94    187.13 o 
   8  10   2     1301.75     1289.16     63.65 o 
   9  10   2     1693.82     1680.94    122.49 o 
  -7  11   2     3669.43     3509.66    140.62 o 
  -6  11   2     5956.26     6187.47    141.45 o 
  -5  11   2    18956.19    19296.56    369.38 o 
  -4  11   2     3967.50     4003.37     77.69 o 
  -3  11   2     2182.11     2232.79     50.18 o 
  -2  11   2      962.49     1088.85     47.01 o 
  -1  11   2    10873.41    10539.88    182.48 o 
   0  11   2     5330.52     5356.14     95.17 o 
   1  11   2     9935.44    10232.24    151.41 o 
   2  11   2     5128.25     5216.06     96.12 o 
   3  11   2    16792.53    16802.77    359.37 o 
   4  11   2     7299.36     7666.90    181.05 o 
   5  11   2      164.34      195.39     44.76 o 
   6  11   2     5126.77     5074.29    157.33 o 
   7  11   2    60808.96    62042.57   1482.74 o 
   8  11   2      135.26      125.97     27.48 o 
  -6  12   2     1294.28     1186.35    110.10 o 
  -5  12   2    20738.62    20403.60    573.69 o 
  -4  12   2     1277.92     1198.81     50.06 o 
  -3  12   2      373.36      372.24     30.62 o 
  -2  12   2     7254.40     7214.71    141.71 o 
  -1  12   2     2063.28     2077.17     54.35 o 
   0  12   2     4825.26     4821.84    102.02 o 
   1  12   2      352.87      376.53     19.85 o 
   2  12   2     4140.70     3938.97     82.21 o 
   3  12   2     1183.70     1287.51     53.34 o 
   4  12   2     8251.73     8663.14    204.95 o 
   5  12   2      923.62      938.45     53.97 o 
   6  12   2     4140.69     4091.29    136.72 o 
   7  12   2      270.11      292.86     68.81 o 
  -5  13   2    25470.53    24456.50    988.17 o 
  -4  13   2     1548.24     1502.90    126.62 o 
  -3  13   2     9660.73     9373.45    161.19 o 
  -2  13   2    11473.01    11307.93    211.19 o 
  -1  13   2     1183.29     1173.45     39.20 o 
   0  13   2      395.70      378.00     23.78 o 
   1  13   2     6238.41     6462.43    132.60 o 
   2  13   2     1766.45     1784.30     53.10 o 
   3  13   2    12624.22    12682.43    237.49 o 
   4  13   2    23586.76    23647.53    592.60 o 
   5  13   2      783.14      804.83     64.69 o 
   6  13   2     3299.05     3413.41    121.51 o 
  -4  14   2     6169.39     6344.65    324.80 o 
  -3  14   2     1456.29     1557.95    134.88 o 
  -2  14   2     2197.86     2257.70     60.20 o 
  -1  14   2     6851.22     7026.90    142.34 o 
   0  14   2     4734.78     4727.43    109.65 o 
   1  14   2     3799.57     3824.80     90.18 o 
   2  14   2      456.04      444.05     27.97 o 
   3  14   2      353.49      346.55     30.99 o 
   4  14   2    24826.17    24727.52    623.08 o 
   1 -13   3     5941.49     5910.84    186.98 o 
  -3 -12   3     5032.60     5392.27    289.02 o 
  -2 -12   3    13029.74    13991.27    605.56 o 
  -1 -12   3    23211.88    23716.06    960.64 o 
   0 -12   3     3107.61     3129.66    195.43 o 
   1 -12   3       28.46       26.57     20.84 o 
   2 -12   3    15658.48    15101.82    400.12 o 
   3 -12   3     3984.08     3828.35    131.27 o 
   4 -12   3     9763.59     9616.76    272.41 o 
   5 -12   3     5385.87     5392.13    170.92 o 
  -4 -11   3     1205.28     1365.83     90.83 o 
  -3 -11   3      365.88      374.35     66.06 o 
  -2 -11   3     1301.62     1538.68    126.62 o 
  -1 -11   3    10600.71    10242.28    456.93 o 
   0 -11   3      216.22      294.52     60.56 o 
   1 -11   3     3920.83     3886.62    217.45 o 
   2 -11   3     1587.94     1561.59     70.27 o 
   3 -11   3      907.87      871.70     52.44 o 
   4 -11   3     1120.90     1115.33     60.00 o 
   5 -11   3     3680.23     3445.87    120.63 o 
   6 -11   3     3787.74     3692.25    126.10 o 
   7 -11   3    22390.10    21730.58    639.97 o 
  -6 -10   3      542.23      549.14     56.44 o 
  -5 -10   3     3789.68     3813.75    153.76 o 
  -4 -10   3     2090.56     2177.00    105.05 o 
  -3 -10   3     2143.35     2073.48     97.08 o 
  -2 -10   3    21609.87    21319.53    595.35 o 
  -1 -10   3    18504.90    18217.43    512.64 o 
   0 -10   3     4410.66     4423.36    231.22 o 
   1 -10   3      182.32      211.95     49.55 o 
   2 -10   3     3953.24     3983.46    111.66 o 
   3 -10   3     6456.90     6417.11    286.27 o 
   4 -10   3     1631.60     1660.83     62.77 o 
   5 -10   3     1184.91     1236.79     61.10 o 
   6 -10   3      379.04      404.54     64.69 o 
   7 -10   3     4435.61     4430.30    144.73 o 
   8 -10   3     1122.02     1096.41     61.10 o 
  -7  -9   3     4196.06     4416.76    172.18 o 
  -6  -9   3     3449.74     3213.62    148.64 o 
  -5  -9   3     6438.69     6755.60    227.72 o 
  -4  -9   3    27017.86    27539.46    755.07 o 
  -3  -9   3     4339.19     4176.29    207.82 o 
  -2  -9   3      801.68      805.73     54.08 o 
  -1  -9   3    19939.58    19479.49    465.20 o 
   0  -9   3     2196.05     2232.38    151.83 o 
   1  -9   3     7380.79     7090.51    242.96 o 
   2  -9   3     6115.66     5944.75    175.01 o 
   3  -9   3     3999.41     4061.38    101.53 o 
   4  -9   3    11060.50    11021.15    255.82 o 
   5  -9   3     3003.88     2878.77     88.34 o 
   6  -9   3     4172.35     4091.19    130.90 o 
   7  -9   3    32380.95    30963.34    767.50 o 
   8  -9   3    15112.69    14330.11    378.29 o 
   9  -9   3     3553.50     3386.27    120.07 o 
  -7  -8   3      139.16      167.40     34.87 o 
  -6  -8   3      500.99      468.97     46.71 o 
  -5  -8   3     8789.22     8668.64    352.33 o 
  -4  -8   3     1969.85     1852.99     87.59 o 
  -3  -8   3       43.17       56.29     18.46 o 
  -2  -8   3     3347.63     3402.78     92.55 o 
  -1  -8   3     7947.61     7889.38    164.33 o 
   0  -8   3      683.84      679.56     30.11 o 
   1  -8   3      478.37      498.80     34.47 o 
   2  -8   3      720.53      809.00     34.71 o 
   3  -8   3      963.02      945.04     38.17 o 
   4  -8   3     8589.46     8587.63    169.70 o 
   5  -8   3    11656.91    11583.29    268.81 o 
   6  -8   3      794.14      786.17     39.73 o 
   7  -8   3      716.27      704.16     44.80 o 
   8  -8   3    11823.30    11665.71    313.47 o 
   9  -8   3       78.95      105.37     30.28 o 
  10  -8   3     1819.03     1719.04     76.37 o 
  -8  -7   3     2287.26     2424.34    115.70 o 
  -7  -7   3     5398.94     5205.91    187.76 o 
  -6  -7   3      606.17      655.96     52.44 o 
  -5  -7   3    21013.40    20950.20    583.87 o 
  -4  -7   3    66415.45    65840.84   1477.45 o 
  -3  -7   3     4159.65     4018.68    104.43 o 
  -2  -7   3     2403.03     2420.23     59.03 o 
  -1  -7   3    13210.25    13432.84    291.81 o 
   0  -7   3     2607.11     2610.66     60.64 o 
   1  -7   3     8262.24     8085.83    140.35 o 
   2  -7   3     5420.01     5508.59     94.80 o 
   3  -7   3     1312.30     1386.76     32.12 o 
   4  -7   3    26904.96    27318.60    483.12 o 
   5  -7   3      863.82      841.80     32.21 o 
   6  -7   3     1201.53     1272.66     56.52 o 
   7  -7   3    13317.72    13317.38    345.81 o 
   8  -7   3    12534.60    12204.71    322.69 o 
   9  -7   3     5031.54     4819.75    150.10 o 
  10  -7   3      707.54      709.24     48.24 o 
  -9  -6   3      189.07      146.04     34.02 o 
  -8  -6   3      262.53      332.69     43.50 o 
  -7  -6   3    23301.55    24013.92    669.54 o 
  -6  -6   3      158.24      158.38     28.17 o 
  -5  -6   3     7474.84     7617.06    202.11 o 
  -4  -6   3     9062.67     9097.71    210.97 o 
  -3  -6   3     5121.43     4927.76    145.05 o 
  -2  -6   3     1086.05     1065.02     33.58 o 
  -1  -6   3     4959.25     5029.22     93.01 o 
   0  -6   3     3682.58     3742.79     76.29 o 
   1  -6   3    21973.99    22445.58    465.61 o 
   2  -6   3     7993.17     8213.39    124.50 o 
   3  -6   3     2631.02     2746.77     49.96 o 
   4  -6   3    61695.58    62080.74    789.68 o 
   5  -6   3    26376.63    26593.66    346.56 o 
   6  -6   3     3931.54     3975.15    106.48 o 
   7  -6   3      254.20      307.53     25.03 o 
   8  -6   3     3835.75     3754.97    120.37 o 
   9  -6   3      992.48     1023.69     53.67 o 
  10  -6   3     1651.21     1573.25    140.38 o 
  11  -6   3     3853.93     3942.38    130.90 o 
  -9  -5   3     1222.14     1219.59     63.02 o 
  -8  -5   3     9827.13     9771.00    249.97 o 
  -7  -5   3     5793.84     5858.43    163.09 o 
  -6  -5   3      553.62      614.85     48.47 o 
  -5  -5   3     6088.06     5865.58    142.79 o 
  -4  -5   3    30441.42    29915.52    532.71 o 
  -3  -5   3      546.72      577.65     20.39 o 
  -2  -5   3      269.31      310.68     14.42 o 
  -1  -5   3     2896.46     3077.04     68.24 o 
   0  -5   3     1346.17     1353.25     32.70 o 
   1  -5   3      556.84      578.68     22.01 o 
   2  -5   3    10503.30    10614.24    148.58 o 
   3  -5   3     2428.56     2345.20     43.06 o 
   4  -5   3    23365.69    23139.88    299.71 o 
   5  -5   3     3092.65     3399.67     57.54 o 
   6  -5   3      483.08      539.22     17.05 o 
   7  -5   3     5199.13     5088.58    117.31 o 
   8  -5   3     2753.52     2827.67     83.32 o 
   9  -5   3     3080.25     3010.64    101.84 o 
  10  -5   3     3089.50     3116.03    107.09 o 
  11  -5   3     1014.94     1014.18     72.94 o 
  -9  -4   3      361.06      347.52     35.33 o 
  -8  -4   3     6342.54     6431.77    177.45 o 
  -7  -4   3    66959.62    65689.75   1416.37 o 
  -6  -4   3    13628.53    12886.67    283.87 o 
  -5  -4   3      121.22      141.64     14.71 o 
  -4  -4   3     5388.20     5447.60     93.34 o 
  -3  -4   3     1183.72     1169.72     29.12 o 
  -2  -4   3     1195.48     1221.11     30.89 o 
  -1  -4   3     5882.10     5760.27     94.42 o 
   0  -4   3     9161.89     9033.67    162.23 o 
   1  -4   3    49202.35    47291.68    652.79 o 
   2  -4   3    11807.16    11786.29    162.26 o 
   3  -4   3     4360.24     4429.62     67.05 o 
   4  -4   3    35215.74    35985.38    432.01 o 
   5  -4   3    54100.45    55036.24    709.40 o 
   6  -4   3      886.26      882.81     23.27 o 
   7  -4   3     2368.87     2397.33     46.22 o 
   8  -4   3      126.89      177.76     15.80 o 
   9  -4   3     2181.15     2133.71     78.04 o 
  10  -4   3      683.15      624.10     41.64 o 
  11  -4   3      185.63      401.57    119.74 o 
 -10  -3   3     4470.61     4502.80    142.46 o 
  -9  -3   3     1700.25     1696.32     73.07 o 
  -8  -3   3     5862.57     5769.51    162.59 o 
  -7  -3   3      111.83      214.87     26.62 o 
  -6  -3   3    10161.29     9881.00    196.52 o 
  -5  -3   3      331.52      386.11     18.21 o 
  -4  -3   3     1256.14     1284.73     32.30 o 
  -3  -3   3       64.72       54.19      8.14 o 
  -2  -3   3    13866.10    13798.84    216.26 o 
  -1  -3   3     6807.33     6772.93    131.44 o 
   0  -3   3      223.29      266.00     16.96 o 
   1  -3   3    22119.33    21550.64    365.61 o 
   2  -3   3   108767.70    95421.45   1468.46 o 
   3  -3   3      285.35      314.32      8.92 o 
   4  -3   3     2773.88     2871.83     47.77 o 
   5  -3   3    22960.73    23365.15    307.97 o 
   6  -3   3      993.64     1116.96     29.13 o 
   7  -3   3     1329.68     1395.93     31.42 o 
   8  -3   3     4375.97     4215.51     82.99 o 
   9  -3   3      893.19      977.67     59.99 o 
  10  -3   3    42722.36    42198.30    853.03 o 
  11  -3   3     9313.26     9159.58    304.16 o 
  12  -3   3     2409.77     2430.51    115.61 o 
 -10  -2   3    17370.44    17027.13    528.71 o 
  -9  -2   3      502.65      469.60     38.65 o 
  -8  -2   3     6901.77     6887.81    261.25 o 
  -7  -2   3    52263.95    51347.43   1587.60 o 
  -6  -2   3      348.48      363.95     23.89 o 
  -5  -2   3     1122.72     1198.27     29.31 o 
  -4  -2   3      244.40      308.75     14.21 o 
  -3  -2   3      948.28      921.92     25.14 o 
  -2  -2   3    27405.51    27319.54    410.57 o 
  -1  -2   3     1951.13     1897.58     40.12 o 
   0  -2   3      391.87      441.08     18.36 o 
   1  -2   3    93216.95    78075.80   1216.89 o 
   2  -2   3     4968.94     5173.38     88.22 o 
   3  -2   3      681.42      841.95     14.11 o 
   4  -2   3      482.85      612.49     13.88 o 
   5  -2   3     6699.26     6707.88     95.48 o 
   6  -2   3      475.89      428.35     15.74 o 
   7  -2   3     2083.29     2132.58     41.43 o 
   8  -2   3     1409.33     1492.30     33.92 o 
   9  -2   3     8376.75     8578.80    176.18 o 
  10  -2   3     6048.36     5994.54    210.98 o 
  11  -2   3    10635.05    10670.41    283.50 o 
  12  -2   3     3101.75     2970.01    129.37 o 
 -10  -1   3    37906.41    38029.17    847.36 o 
  -9  -1   3     3669.32     3542.69    118.69 o 
  -8  -1   3     1420.88     1429.61     63.02 o 
  -7  -1   3     2848.99     2941.09     86.00 o 
  -6  -1   3      840.92      857.11     68.64 o 
  -5  -1   3      811.92      885.13     37.31 o 
  -4  -1   3     1228.35     1243.43     29.16 o 
  -3  -1   3     1784.95     1771.15     35.14 o 
  -2  -1   3   102859.66    93699.36   2046.28 o 
  -1  -1   3    61909.33    57212.05    848.75 o 
   0  -1   3       23.50       -8.70      5.80 o 
   1  -1   3    50966.61    48273.35    724.16 o 
   2  -1   3   118089.91    97251.99   1679.42 o 
   3  -1   3      259.13      342.36      9.48 o 
   4  -1   3      249.24      284.72      9.34 o 
   5  -1   3     4395.59     4567.81     67.65 o 
   6  -1   3     4182.30     4172.83     67.63 o 
   7  -1   3     8063.59     8304.24    175.95 o 
   8  -1   3      853.99      873.50     23.78 o 
   9  -1   3     1934.19     1915.81     72.31 o 
  10  -1   3    53972.07    54052.05   1099.69 o 
  11  -1   3     4602.44     4549.73    140.86 o 
  12  -1   3      935.09      876.80     49.38 o 
 -10   0   3     7542.81     7130.57    684.01 o 
  -9   0   3     6208.02     5951.76    520.23 o 
  -8   0   3      359.51      384.34     40.73 o 
  -7   0   3     2500.51     2812.15    204.79 o 
  -6   0   3     1358.87     1320.29     47.10 o 
  -5   0   3     2684.35     2671.57     55.87 o 
  -4   0   3      553.99      563.45     18.57 o 
  -3   0   3     1481.21     1525.08     32.68 o 
  -2   0   3      886.17      984.04     24.33 o 
  -1   0   3   106669.91    87074.31   1470.29 o 
   0   0   3     3480.22     3327.60     55.84 o 
   1   0   3     6574.88     6747.84    103.80 o 
   2   0   3     2034.63     2263.26     40.09 o 
   3   0   3      792.39      737.88     19.36 o 
   4   0   3      347.95      394.24     10.79 o 
   5   0   3      691.33      768.58     18.21 o 
   6   0   3     3332.52     3389.28     59.61 o 
   7   0   3    63831.18    64658.89    887.98 o 
   8   0   3    15551.57    15852.21    350.03 o 
   9   0   3     2498.53     2564.70     71.91 o 
  10   0   3    13946.22    13805.90    273.23 o 
  11   0   3    17042.29    16868.06    429.71 o 
  12   0   3      120.55      127.39     23.81 o 
 -10   1   3    41807.39    40214.14   2722.28 o 
  -9   1   3     4704.19     4676.35    660.61 o 
  -8   1   3     1573.89     1418.58     93.59 o 
  -7   1   3      705.53      764.39     42.24 o 
  -6   1   3      975.09      981.30     39.52 o 
  -5   1   3    13039.60    13109.94    215.10 o 
  -4   1   3      398.00      398.47     14.81 o 
  -3   1   3      160.64      196.91      9.45 o 
  -2   1   3    35744.36    32119.65    660.35 o 
  -1   1   3    58724.80    54074.02   1239.59 o 
   0   1   3       81.58      120.53      8.38 o 
   1   1   3      739.73      894.71     17.04 o 
   2   1   3     8334.14     8986.48    141.11 o 
   3   1   3     2356.49     2073.59     33.11 o 
   4   1   3      674.72      785.37     15.93 o 
   5   1   3      597.45      629.39     15.53 o 
   6   1   3     3706.42     3790.46     62.23 o 
   7   1   3     4755.15     5075.65     91.55 o 
   8   1   3    29507.94    30308.18    618.24 o 
   9   1   3      144.22      163.65     14.80 o 
  10   1   3     9933.38    10043.17    239.07 o 
  11   1   3        6.76        1.16     17.81 o 
  12   1   3     1496.62     1295.65     61.10 o 
 -10   2   3      143.24      182.97     36.83 o 
  -9   2   3     4710.79     5070.10    181.98 o 
  -8   2   3     1338.89     1287.74     70.07 o 
  -7   2   3      349.42      338.00     28.94 o 
  -6   2   3     1170.48     1189.90     43.95 o 
  -5   2   3    58105.93    58572.84   1105.18 o 
  -4   2   3    54925.70    54221.67    777.96 o 
  -3   2   3      876.43      857.60     22.76 o 
  -2   2   3     9425.82     9231.84    174.56 o 
  -1   2   3   195676.91   155403.05   2605.73 o 
   0   2   3     2798.61     2706.71     51.23 o 
   1   2   3       63.52       48.95      3.98 o 
   2   2   3     4646.10     4559.11     61.64 o 
   3   2   3      241.60      170.99     19.12 o 
   4   2   3    55920.55    55545.25    727.10 o 
   5   2   3      778.22      787.39     19.00 o 
   6   2   3     4225.78     4313.23     75.02 o 
   7   2   3   118175.77   116572.52   1677.28 o 
   8   2   3    41725.12    42206.83    622.36 o 
   9   2   3      690.62      788.48     31.20 o 
  10   2   3     4226.53     4306.01    268.37 o 
  11   2   3     2252.43     2189.70    169.28 o 
  12   2   3      869.67      920.44     50.84 o 
 -10   3   3     3562.55     3297.63    138.19 o 
  -9   3   3     1054.35     1102.13     92.21 o 
  -8   3   3      369.64      355.32     37.92 o 
  -7   3   3     1639.88     1593.01     93.90 o 
  -6   3   3      404.35      454.25     30.54 o 
  -5   3   3    26874.03    26242.60    480.81 o 
  -4   3   3    21657.33    20881.59    351.28 o 
  -3   3   3     2714.80     2785.35     51.74 o 
  -2   3   3    28158.97    27769.85    491.05 o 
  -1   3   3     3690.30     3757.62     75.25 o 
   0   3   3      708.78      724.05     21.17 o 
   1   3   3     1016.13      879.03     18.21 o 
   2   3   3      165.98      240.31      8.21 o 
   3   3   3      473.04      482.92     12.02 o 
   4   3   3    24417.24    24529.13    294.96 o 
   5   3   3     4354.31     4323.15     60.98 o 
   6   3   3     1774.74     1833.41     38.91 o 
   7   3   3     3613.06     3743.44     69.52 o 
   8   3   3    26853.49    27735.43    416.27 o 
   9   3   3      154.90      164.75     20.21 o 
  10   3   3      814.66      809.24     74.32 o 
  11   3   3       15.68       13.76     18.32 o 
  12   3   3     2598.02     2402.26     89.59 o 
 -10   4   3      995.04     1013.02     71.02 o 
  -9   4   3      285.98      328.37     40.73 o 
  -8   4   3     4544.18     4518.28    221.58 o 
  -7   4   3      287.80      321.69     28.52 o 
  -6   4   3     1028.36     1007.40     46.28 o 
  -5   4   3    35351.09    35292.00    638.92 o 
  -4   4   3    86969.85    85088.49   1227.77 o 
  -3   4   3     1942.71     1945.04     43.40 o 
  -2   4   3     2754.96     2804.82     44.94 o 
  -1   4   3    14263.70    14457.67    219.16 o 
   0   4   3     2113.92     1969.05     32.87 o 
   1   4   3     2832.09     2777.07     39.07 o 
   2   4   3      832.54      960.08     16.99 o 
   3   4   3    12044.18    12228.33    153.06 o 
   4   4   3    24147.67    23916.49    292.72 o 
   5   4   3     2193.58     2217.56     39.73 o 
   6   4   3      278.38      273.80     11.47 o 
   7   4   3    36412.93    36109.13    472.86 o 
   8   4   3     2934.80     2979.41     78.89 o 
   9   4   3      251.56      263.76     24.65 o 
  10   4   3      145.98      178.13     24.42 o 
  11   4   3      235.57      273.09     35.78 o 
  12   4   3     1431.03     1417.12    111.48 o 
 -10   5   3      187.61      176.33     35.97 o 
  -9   5   3     3434.74     3330.17    135.26 o 
  -8   5   3     9349.24     9018.01    279.26 o 
  -7   5   3    25478.87    24558.02    670.42 o 
  -6   5   3      193.91      242.71     23.73 o 
  -5   5   3     1526.89     1553.91     42.37 o 
  -4   5   3    53996.91    54343.96    841.94 o 
  -3   5   3      407.08      434.54     14.32 o 
  -2   5   3     4960.16     5051.36     76.41 o 
  -1   5   3      764.26      768.46     14.76 o 
   0   5   3     4981.67     4993.19     68.53 o 
   1   5   3    20041.55    19598.95    242.85 o 
   2   5   3     3223.05     3171.38     44.34 o 
   3   5   3       42.51       87.57      5.54 o 
   4   5   3   137889.77   129010.12   2068.96 o 
   5   5   3    75290.23    72990.62   1183.81 o 
   6   5   3       59.17       65.70      9.23 o 
   7   5   3     5091.95     5122.55     79.98 o 
   8   5   3     8336.46     8592.34    220.32 o 
   9   5   3      487.47      498.24     46.79 o 
  10   5   3      720.09      701.77     43.28 o 
  11   5   3      493.89      484.75     46.79 o 
  12   5   3     5915.87     5756.10    174.05 o 
 -10   6   3      544.67      523.91     52.55 o 
  -9   6   3     1959.88     1941.50    191.30 o 
  -8   6   3     9651.08     9588.02    294.83 o 
  -7   6   3      676.18      729.44    115.61 o 
  -6   6   3     3202.93     3173.08    100.01 o 
  -5   6   3     4170.90     4385.35    130.53 o 
  -4   6   3    23475.54    24267.99    342.48 o 
  -3   6   3     1263.79     1280.50     27.48 o 
  -2   6   3      227.67      260.28      9.64 o 
  -1   6   3      109.29      125.65      6.19 o 
   0   6   3       12.61       42.83      4.74 o 
   1   6   3     8341.35     8217.41     95.97 o 
   2   6   3    15236.22    14580.42    175.87 o 
   3   6   3      495.76      528.49     24.13 o 
   4   6   3    11507.93    11775.53    167.54 o 
   5   6   3    44799.06    44500.88    614.50 o 
   6   6   3     6853.06     7113.78    137.20 o 
   7   6   3      200.10      204.53     14.25 o 
   8   6   3     1255.94     1364.50     68.95 o 
   9   6   3     1915.86     1948.88    110.10 o 
  10   6   3     6253.40     6260.73    289.02 o 
  11   6   3       50.89       68.93     20.84 o 
  -9   7   3     4481.95     4144.31    159.46 o 
  -8   7   3    18444.94    17893.52    509.77 o 
  -7   7   3    49980.01    48851.46   1293.11 o 
  -6   7   3      227.37      305.11     27.52 o 
  -5   7   3     1797.81     1896.25     68.64 o 
  -4   7   3    19868.91    20339.98    302.02 o 
  -3   7   3      731.00      816.07     20.19 o 
  -2   7   3      543.01      535.03     13.89 o 
  -1   7   3     9515.68     9511.38    118.60 o 
   0   7   3     2650.79     2572.61     36.71 o 
   1   7   3    72334.08    68457.10    747.49 o 
   2   7   3        3.55       31.84      6.39 o 
   3   7   3      237.55      223.77      9.76 o 
   4   7   3    60747.31    60201.00    829.62 o 
   5   7   3    33555.95    33880.74    474.14 o 
   6   7   3      881.31      883.91     26.23 o 
   7   7   3      988.53      995.68     37.11 o 
   8   7   3      918.86      946.03     49.38 o 
   9   7   3     3413.65     3326.24    132.12 o 
  10   7   3     2821.76     2917.68    167.91 o 
  11   7   3     1527.34     1447.18     66.65 o 
  -9   8   3      458.34      411.74     46.59 o 
  -8   8   3     4075.56     4168.11    217.45 o 
  -7   8   3     6021.70     5964.51    200.36 o 
  -6   8   3     1114.74     1025.89     49.12 o 
  -5   8   3       64.26       90.76     15.35 o 
  -4   8   3      787.03      839.58     26.21 o 
  -3   8   3     2184.00     2233.18     44.60 o 
  -2   8   3    11857.29    12077.51    155.68 o 
  -1   8   3       88.84      147.52      9.14 o 
   0   8   3     1154.26     1164.49     21.69 o 
   1   8   3    20367.10    19524.62    237.49 o 
   2   8   3    34786.83    32715.77    387.49 o 
   3   8   3     3086.32     3161.80     54.44 o 
   4   8   3     1282.24     1246.12     30.85 o 
   5   8   3    10939.95    11298.99    181.37 o 
   6   8   3      141.10      196.90     16.00 o 
   7   8   3     5666.74     6032.33    173.27 o 
   8   8   3     1763.16     1837.15     73.81 o 
   9   8   3     9064.02     8858.07    291.77 o 
  10   8   3    21697.09    21770.24    547.43 o 
  -9   9   3     1526.69     1488.48     70.23 o 
  -8   9   3     3746.95     3509.59    115.39 o 
  -7   9   3    23166.27    22913.40    518.39 o 
  -6   9   3     4165.03     4166.99    122.23 o 
  -5   9   3     3477.88     3368.72     86.02 o 
  -4   9   3     2302.25     2166.14     48.30 o 
  -3   9   3      372.09      387.69     17.68 o 
  -2   9   3     3159.36     3115.63     48.35 o 
  -1   9   3    14459.70    14060.30    181.93 o 
   0   9   3      157.06      177.52      9.16 o 
   1   9   3    24446.95    24164.48    303.41 o 
   2   9   3       88.85      149.60     13.34 o 
   3   9   3      173.27      209.09     15.34 o 
   4   9   3      498.41      509.74     24.29 o 
   5   9   3       19.79       35.36     10.66 o 
   6   9   3     3441.90     3350.77     97.69 o 
   7   9   3     7343.66     7566.07    708.78 o 
   8   9   3       95.86      104.35     22.40 o 
   9   9   3      210.31      228.90     34.41 o 
  10   9   3    11211.94    11167.10    302.90 o 
  -8  10   3     2151.29     2180.67    105.90 o 
  -7  10   3     6384.97     6193.94    144.27 o 
  -6  10   3     1380.36     1403.99     60.34 o 
  -5  10   3     2991.75     2971.95     80.09 o 
  -4  10   3     3836.42     3734.04     85.00 o 
  -3  10   3     6103.89     6136.00    116.21 o 
  -2  10   3    21128.43    20703.71    304.28 o 
  -1  10   3    13633.19    13567.20    194.04 o 
   0  10   3      677.19      676.93     19.68 o 
   1  10   3    36718.87    35965.36    508.12 o 
   2  10   3    47061.76    45907.68    645.18 o 
   3  10   3     2648.55     2713.36     60.60 o 
   4  10   3     7295.79     7351.56    143.78 o 
   5  10   3     4283.53     4371.19    103.37 o 
   6  10   3      292.43      310.62     39.91 o 
   7  10   3      654.87      696.48     45.32 o 
   8  10   3     4889.73     5007.97    157.33 o 
   9  10   3     1220.15     1203.37     63.14 o 
  -7  11   3      410.90      418.30     36.93 o 
  -6  11   3     4801.85     4800.30    118.10 o 
  -5  11   3     5160.24     5158.76    122.52 o 
  -4  11   3       71.58      101.57     17.64 o 
  -3  11   3     2473.51     2448.51     63.87 o 
  -2  11   3      608.44      710.00     23.12 o 
  -1  11   3    14387.13    13966.51    212.23 o 
   0  11   3     2801.57     2756.09     58.65 o 
   1  11   3      306.22      350.44     18.40 o 
   2  11   3    15388.36    15214.63    254.84 o 
   3  11   3      139.58      167.46     17.30 o 
   4  11   3      330.73      374.41     44.78 o 
   5  11   3     9590.48     9435.04    256.57 o 
   6  11   3     5574.46     5346.81    162.68 o 
   7  11   3    24930.89    25193.30    629.18 o 
   8  11   3      680.46      776.72     50.39 o 
   9  11   3       23.32       16.28     20.84 o 
  -6  12   3       34.90       40.09     20.54 o 
  -5  12   3       24.35       83.22     41.11 o 
  -4  12   3     6981.32     6823.90    143.36 o 
  -3  12   3      137.95      181.57     18.54 o 
  -2  12   3    31274.83    30952.64    475.66 o 
  -1  12   3     3182.50     3052.99     69.68 o 
   0  12   3      339.01      389.78     22.25 o 
   1  12   3     5566.63     5565.90    113.18 o 
   2  12   3     2587.78     2572.54     70.32 o 
   3  12   3     4524.58     4518.87     97.89 o 
   4  12   3     6501.84     6491.73    187.78 o 
   5  12   3      402.29      403.96     35.62 o 
   6  12   3      436.61      485.55     40.21 o 
   7  12   3      107.74      138.81     25.84 o 
   8  12   3     3391.66     3284.76    206.44 o 
  -5  13   3    11923.21    11403.41    349.94 o 
  -4  13   3     6309.63     6479.14    156.73 o 
  -3  13   3     1524.32     1557.71     51.78 o 
  -2  13   3     4540.84     4482.73    103.70 o 
  -1  13   3    20514.85    19699.12    346.95 o 
   0  13   3     4707.95     4703.01     99.42 o 
   1  13   3     7701.65     7418.03    146.22 o 
   2  13   3     8089.78     8080.59    158.42 o 
   3  13   3      269.47      300.73     22.18 o 
   4  13   3     1438.52     1524.48     52.66 o 
   5  13   3     3227.75     3244.58    115.69 o 
   6  13   3     2355.64     2469.85    118.36 o 
  -4  14   3     4586.19     4481.17    253.24 o 
  -3  14   3     1003.50     1000.31     49.06 o 
  -2  14   3     1485.70     1386.45     58.17 o 
  -1  14   3      490.72      602.47     53.12 o 
   0  14   3     4551.82     4654.88    105.99 o 
   1  14   3      332.55      349.61     23.56 o 
   2  14   3     2346.53     2444.01     64.97 o 
   3  14   3     6500.43     6668.76    151.85 o 
   4  14   3    14622.17    14930.35    308.72 o 
   5  14   3     1648.51     1878.50     84.45 o 
  -1  15   3     8833.50     9083.93    220.17 o 
   0  15   3     3037.88     3009.12     96.58 o 
   1  15   3     7724.59     7785.60    156.04 o 
   2  15   3     1464.88     1529.81     49.63 o 
  -1 -12   4     8347.25     8519.17    410.13 o 
   0 -12   4     5669.22     6041.87    313.79 o 
   1 -12   4       26.91       49.55     44.04 o 
   2 -12   4    28846.74    27966.45    707.54 o 
   3 -12   4     4193.65     4140.91    141.90 o 
   4 -12   4     1782.92     1646.05     99.09 o 
  -3 -11   4     2269.26     2380.96    170.66 o 
  -2 -11   4     5778.51     5717.07    297.28 o 
  -1 -11   4     1293.30     1464.36    123.87 o 
   0 -11   4      141.96      209.19     57.80 o 
   1 -11   4     4357.49     4439.88    242.23 o 
   2 -11   4     1619.98     1517.68     71.78 o 
   3 -11   4     2213.28     2273.59     92.15 o 
   4 -11   4       79.63       60.01     22.90 o 
   5 -11   4     3831.01     3817.38    131.27 o 
   6 -11   4     4149.79     4069.68    138.73 o 
  -5 -10   4     1179.56     1062.93     73.88 o 
  -4 -10   4     6664.80     6823.94    233.47 o 
  -3 -10   4     9758.86     9620.20    434.90 o 
  -2 -10   4     2170.98     2193.79    151.39 o 
  -1 -10   4    18661.42    18882.56    770.72 o 
   0 -10   4      990.28     1034.96     99.09 o 
   1 -10   4       43.90       57.80     38.54 o 
   2 -10   4    22681.94    21797.53    872.56 o 
   3 -10   4     3565.31     3614.40    121.51 o 
   4 -10   4     8413.38     8197.57    232.76 o 
   5 -10   4      189.97      214.89     29.53 o 
   6 -10   4      321.73      329.14     35.62 o 
   7 -10   4     4787.40     4747.77    154.54 o 
  -6  -9   4     1292.64     1384.93     84.65 o 
  -5  -9   4      537.06      594.15     54.39 o 
  -4  -9   4     4348.47     4263.28    161.51 o 
  -3  -9   4     1629.41     1603.48     84.65 o 
  -2  -9   4      243.11      268.67     35.65 o 
  -1  -9   4    50793.77    49281.84   1866.24 o 
   0  -9   4     7834.15     7492.47    344.07 o 
   1  -9   4     2164.87     2012.12    134.88 o 
   2  -9   4     2089.38     1959.82    132.12 o 
   3  -9   4     6934.69     7037.87    289.02 o 
   4  -9   4      633.44      634.06     43.28 o 
   5  -9   4    10737.37    10512.03    459.68 o 
   6  -9   4     8266.03     8029.57    226.85 o 
   7  -9   4     3913.03     3859.55    225.71 o 
   8  -9   4    10149.93     9434.42    265.86 o 
   9  -9   4     4758.04     4557.53    198.18 o 
  -7  -8   4      331.59      288.65     44.64 o 
  -6  -8   4     1084.85      950.78     67.13 o 
  -5  -8   4     3147.19     3277.97    135.26 o 
  -4  -8   4      887.08      868.92     60.34 o 
  -3  -8   4       85.71      137.81     27.77 o 
  -2  -8   4      409.71      451.02     33.80 o 
  -1  -8   4     6148.60     6459.44    205.00 o 
   0  -8   4     2955.44     2904.61     93.09 o 
   1  -8   4     5790.91     5443.81    311.04 o 
   2  -8   4    12453.66    11863.66    376.94 o 
   3  -8   4     3507.92     3538.60     98.65 o 
   4  -8   4     5235.37     5141.24    152.72 o 
   5  -8   4      587.53      592.21     44.04 o 
   6  -8   4      906.04      817.53     48.24 o 
   7  -8   4      307.19      309.63     33.03 o 
   8  -8   4    19967.49    19885.63    507.80 o 
   9  -8   4      102.45      157.24     42.66 o 
  -7  -7   4     5792.86     5777.27    209.17 o 
  -6  -7   4     2558.32     2440.80    112.84 o 
  -5  -7   4     2445.41     2420.81    108.01 o 
  -4  -7   4    39465.55    40677.41   1204.13 o 
  -3  -7   4     1239.98     1307.18     56.14 o 
  -2  -7   4      116.36      130.94     20.48 o 
  -1  -7   4    56276.63    54285.27   1223.70 o 
   0  -7   4    23205.38    22448.13    460.26 o 
   1  -7   4     3221.72     3208.33     77.90 o 
   2  -7   4      892.88      856.76     46.03 o 
   3  -7   4      481.80      514.07     51.75 o 
   4  -7   4     6771.80     6857.93    151.37 o 
   5  -7   4      886.59      955.83     39.14 o 
   6  -7   4     6777.16     6722.42    168.69 o 
   7  -7   4    21291.61    21334.20    536.15 o 
   8  -7   4    12857.22    12638.14    333.26 o 
   9  -7   4     3165.37     3126.53    110.44 o 
  10  -7   4      134.93      186.78     31.02 o 
  -8  -6   4       99.08      125.28     34.02 o 
  -7  -6   4      348.35      444.88     47.42 o 
  -6  -6   4      295.60      283.70     46.79 o 
  -5  -6   4     1894.29     1876.32     73.59 o 
  -4  -6   4    19741.35    19832.77    785.81 o 
  -3  -6   4    10634.66    10649.49    236.07 o 
  -2  -6   4     3042.98     2951.01     91.39 o 
  -1  -6   4      803.29      833.25     50.02 o 
   0  -6   4     7775.31     7711.46    199.62 o 
   1  -6   4      384.03      463.41     20.79 o 
   2  -6   4     2485.49     2537.90     57.74 o 
   3  -6   4    11406.24    12003.91    240.33 o 
   4  -6   4     4017.53     4159.91     98.73 o 
   5  -6   4     4670.64     4824.75    117.60 o 
   6  -6   4      663.71      668.81     32.06 o 
   7  -6   4      260.66      268.57     27.53 o 
   8  -6   4    51135.32    52260.12   1962.58 o 
   9  -6   4     6569.95     6542.16    190.45 o 
  10  -6   4     3863.89     3802.24    141.76 o 
  11  -6   4        3.00       59.60     24.42 o 
  -8  -5   4      787.61      666.32     47.02 o 
  -7  -5   4     1420.74     1436.16     68.28 o 
  -6  -5   4     1508.67     1489.75     56.02 o 
  -5  -5   4     3656.06     3734.76    115.39 o 
  -4  -5   4    33231.60    33763.54    690.84 o 
  -3  -5   4       40.90      154.14     35.78 o 
  -2  -5   4     1478.97     1585.95     41.61 o 
  -1  -5   4    16956.48    16981.65    383.87 o 
   0  -5   4    11519.14    11702.90    191.93 o 
   1  -5   4     6486.62     6879.32    113.53 o 
   2  -5   4      640.14      694.96     18.70 o 
   3  -5   4     1440.11     1483.76     37.36 o 
   4  -5   4     8057.05     8175.31    123.59 o 
   5  -5   4    11468.32    11959.95    173.74 o 
   6  -5   4      529.53      618.73     36.27 o 
   7  -5   4     7915.52     7649.37    183.09 o 
   8  -5   4     6184.69     5983.72    171.27 o 
   9  -5   4        2.04       76.57     74.32 o 
  10  -5   4     2614.87     2580.49     94.57 o 
  11  -5   4     1784.12     1866.18     78.67 o 
  -9  -4   4     1059.44     1136.35     82.94 o 
  -8  -4   4     2294.04     2210.19     86.69 o 
  -7  -4   4    25489.62    24603.36    559.36 o 
  -6  -4   4     1272.66     1400.73     52.92 o 
  -5  -4   4      345.12      327.62     21.85 o 
  -4  -4   4    65085.58    63634.63   1120.80 o 
  -3  -4   4    40703.48    39500.26    718.27 o 
  -2  -4   4      822.05      773.03     25.96 o 
  -1  -4   4      668.68      647.17     25.05 o 
   0  -4   4     1653.68     1834.35     48.92 o 
   1  -4   4     3067.92     2933.22     56.10 o 
   2  -4   4     5363.25     5569.30     85.77 o 
   3  -4   4     3374.29     3443.16     72.82 o 
   4  -4   4    11017.14    11109.98    159.31 o 
   5  -4   4    70288.04    70729.93    804.08 o 
   6  -4   4     4467.21     4467.97     70.22 o 
   7  -4   4      463.59      510.38     25.55 o 
   8  -4   4    34920.43    34753.72    644.15 o 
   9  -4   4     5354.60     5207.74    153.39 o 
  10  -4   4     2097.33     2033.56     79.36 o 
  11  -4   4      689.51      676.26     45.63 o 
  -9  -3   4      170.52      126.53     25.93 o 
  -8  -3   4     1936.05     1918.59     79.16 o 
  -7  -3   4      401.79      499.27     33.11 o 
  -6  -3   4     8117.81     7675.36    160.01 o 
  -5  -3   4      388.83      380.25     30.79 o 
  -4  -3   4    27959.34    27464.41    426.48 o 
  -3  -3   4     3395.36     3547.45     80.24 o 
  -2  -3   4     8937.85     9167.74    141.15 o 
  -1  -3   4     3311.69     3190.44     64.91 o 
   0  -3   4       93.83      107.84      8.49 o 
   1  -3   4       65.66      109.96      7.85 o 
   2  -3   4     4530.51     4276.18     65.52 o 
   3  -3   4      175.34      200.79     11.08 o 
   4  -3   4      638.76      637.19     13.57 o 
   5  -3   4    61870.27    62667.20    999.76 o 
   6  -3   4     9024.95     9338.90    147.60 o 
   7  -3   4     2727.02     2715.39     50.23 o 
   8  -3   4       28.72       68.44     10.97 o 
   9  -3   4      165.11      305.51     63.31 o 
  10  -3   4     2546.98     2618.24     91.91 o 
  11  -3   4     1039.29     1059.74     71.57 o 
  12  -3   4     2779.74     2716.78    126.62 o 
  -9  -2   4      130.04      148.36     26.92 o 
  -8  -2   4     3098.73     2984.23    162.95 o 
  -7  -2   4    55089.24    54323.72   1455.86 o 
  -6  -2   4     4961.01     5011.03    111.97 o 
  -5  -2   4       42.16       83.16     20.15 o 
  -4  -2   4    32472.88    32812.80    467.83 o 
  -3  -2   4    28030.70    27553.71    397.84 o 
  -2  -2   4      302.76      343.22     18.57 o 
  -1  -2   4      560.40      563.04     16.89 o 
   0  -2   4      150.75      190.05      9.42 o 
   1  -2   4     7892.63     7909.88    125.10 o 
   2  -2   4      814.83      884.80     20.64 o 
   3  -2   4      282.09      319.80     12.54 o 
   4  -2   4    24654.36    25087.77    314.46 o 
   5  -2   4    64631.50    64269.08   1090.59 o 
   6  -2   4     6743.54     6901.40    104.32 o 
   7  -2   4     1983.70     2108.77     40.77 o 
   8  -2   4     3458.23     3333.06     93.72 o 
   9  -2   4     3745.28     3773.29     96.59 o 
  10  -2   4       44.47       52.77     26.15 o 
  11  -2   4     2477.89     2766.32    126.62 o 
  12  -2   4     3044.67     2912.21    132.12 o 
 -10  -1   4     7816.71     8124.58    415.45 o 
  -9  -1   4      847.47      842.19     51.37 o 
  -8  -1   4       24.92       11.01     15.89 o 
  -7  -1   4    11781.15    12118.71    297.58 o 
  -6  -1   4    42949.82    42187.16    757.21 o 
  -5  -1   4     1514.09     1416.00     55.48 o 
  -4  -1   4     2182.27     2103.27     40.17 o 
  -3  -1   4     1611.72     1666.00     34.67 o 
  -2  -1   4     2361.74     2381.95     46.34 o 
  -1  -1   4      361.84      384.21     18.39 o 
   0  -1   4     4975.41     4852.38     73.59 o 
   1  -1   4     5813.18     6117.57     96.69 o 
   2  -1   4    11305.92     9074.94    147.19 o 
   3  -1   4    12311.78    12314.77    211.56 o 
   4  -1   4     4177.07     4180.56     68.36 o 
   5  -1   4    61888.90    62051.73    806.69 o 
   6  -1   4     6421.42     6677.99    108.20 o 
   7  -1   4      236.63      251.99     12.33 o 
   8  -1   4        8.24       16.82      7.68 o 
   9  -1   4       86.26      117.04     14.07 o 
  10  -1   4    13185.04    13324.01    288.02 o 
  11  -1   4     2309.38     2270.30    127.99 o 
  12  -1   4      244.30      198.18     35.78 o 
 -10   0   4     1403.03     1445.86     91.01 o 
  -9   0   4      844.73      911.63     66.18 o 
  -8   0   4     1190.25     1057.33     66.18 o 
  -7   0   4    35148.20    34865.70    804.32 o 
  -6   0   4     1388.02     1451.24     56.20 o 
  -5   0   4      143.58      166.38     13.80 o 
  -4   0   4      416.37      484.46     23.92 o 
  -3   0   4      102.91      163.64     19.83 o 
  -2   0   4     3775.63     3517.66     74.25 o 
  -1   0   4     9114.05     8513.92    123.85 o 
   0   0   4     1506.87     1457.03     25.48 o 
   1   0   4     7896.67     7657.76    115.61 o 
   2   0   4    23988.42    23822.12    327.55 o 
   3   0   4     7462.72     7625.23    115.10 o 
   4   0   4     3469.99     3754.87     57.38 o 
   5   0   4     3961.64     4128.94     61.20 o 
   6   0   4     1859.40     1837.58     33.51 o 
   7   0   4      159.62      197.24     10.71 o 
   8   0   4     1837.04     1982.64     39.30 o 
   9   0   4     1247.60     1257.73     35.52 o 
  10   0   4     6983.70     6979.28    257.36 o 
  11   0   4    37650.85    37103.13    898.73 o 
  12   0   4     5904.88     5851.81    174.60 o 
 -10   1   4    28807.19    27399.72    812.00 o 
  -9   1   4    15728.30    15271.95    900.09 o 
  -8   1   4     1156.21     1119.22     69.08 o 
  -7   1   4    20938.63    20582.04    494.54 o 
  -6   1   4    25192.18    25511.35    529.81 o 
  -5   1   4     1355.43     1469.12     37.36 o 
  -4   1   4      561.80      547.96     18.08 o 
  -3   1   4      352.47      389.67     17.23 o 
  -2   1   4     1212.68     1228.92     45.84 o 
  -1   1   4     8997.89     8666.62    144.33 o 
   0   1   4       38.87       48.70      5.12 o 
   1   1   4     6945.43     6810.26     97.18 o 
   2   1   4   336046.53   240030.55   4261.88 o 
   3   1   4     7134.61     7197.56    108.81 o 
   4   1   4     1330.24     1333.70     25.37 o 
   5   1   4     9798.93    10145.04    132.75 o 
   6   1   4      945.75      954.91     21.36 o 
   7   1   4       17.58       65.51     10.92 o 
   8   1   4     2069.75     2144.99     61.77 o 
   9   1   4      192.90      241.42     17.70 o 
  10   1   4    16067.90    15719.69    398.35 o 
  11   1   4       15.59       48.28     59.18 o 
  12   1   4      254.00      262.32     31.02 o 
 -10   2   4       24.67       63.22     30.12 o 
  -9   2   4    19752.79    18291.31    613.82 o 
  -8   2   4      137.23      145.89     29.20 o 
  -7   2   4     8251.38     7919.02    212.53 o 
  -6   2   4     2322.54     2330.13     79.83 o 
  -5   2   4      320.54      343.16     16.46 o 
  -4   2   4     1332.82     1314.23     30.67 o 
  -3   2   4     3121.84     3147.79     69.05 o 
  -2   2   4     1437.64     1569.96     30.77 o 
  -1   2   4    27702.76    24466.28    368.38 o 
   0   2   4    13123.35    14138.67    534.24 o 
   1   2   4     3123.10     2957.12     44.24 o 
   2   2   4    46995.11    46663.79    577.48 o 
   3   2   4    26652.83    25602.22    301.01 o 
   4   2   4     2991.46     2941.46     48.99 o 
   5   2   4     1936.18     1936.72     33.65 o 
   6   2   4      168.33      218.83      9.92 o 
   7   2   4    21492.29    21634.74    324.50 o 
   8   2   4    11520.10    11838.44    174.88 o 
   9   2   4     2671.56     2815.91    139.45 o 
  10   2   4    16314.17    15890.40    404.46 o 
  11   2   4    55768.13    52330.29   1336.37 o 
  12   2   4     2829.20     2699.12     98.49 o 
 -10   3   4    33052.75    31571.64   1296.46 o 
  -9   3   4     7148.48     6633.95    550.51 o 
  -8   3   4     1257.80     1123.99     92.21 o 
  -7   3   4     2479.10     2450.08     87.08 o 
  -6   3   4      653.64      654.76     46.15 o 
  -5   3   4     1759.70     1807.95     41.80 o 
  -4   3   4     3885.15     3895.45     72.68 o 
  -3   3   4      366.96      386.43     20.20 o 
  -2   3   4     1365.21     1313.19     28.79 o 
  -1   3   4    10335.59    10040.88    168.89 o 
   0   3   4    20456.96    20359.31    283.72 o 
   1   3   4      493.64      447.72     10.81 o 
   2   3   4    12876.03    12144.21    165.56 o 
   3   3   4      117.11      108.39      6.88 o 
   4   3   4     2993.57     3164.86     55.48 o 
   5   3   4     1702.01     1745.72     29.02 o 
   6   3   4     1779.62     1809.57     35.30 o 
   7   3   4       52.83      139.30     14.87 o 
   8   3   4    49919.05    50041.53    863.54 o 
   9   3   4    12622.29    12182.15    314.49 o 
  10   3   4     7135.43     7089.47    170.86 o 
  11   3   4     6051.14     5974.47    195.43 o 
  12   3   4      111.96      139.79     24.95 o 
 -10   4   4     2901.46     2803.63    159.65 o 
  -9   4   4    20458.69    19778.69    880.82 o 
  -8   4   4      460.31      454.85     43.76 o 
  -7   4   4     1013.82     1019.08     74.32 o 
  -6   4   4      853.44      825.24     42.85 o 
  -5   4   4     4004.97     3973.69    114.58 o 
  -4   4   4    15523.93    15314.28    264.22 o 
  -3   4   4      761.39      821.11     20.82 o 
  -2   4   4     2912.80     3108.80     55.02 o 
  -1   4   4    97256.11    84392.57   2061.66 o 
   0   4   4    42699.56    42157.82    568.31 o 
   1   4   4     6104.95     6206.88     97.46 o 
   2   4   4     3182.04     3028.72     46.95 o 
   3   4   4      247.59      269.15      7.66 o 
   4   4   4     1019.90     1015.19     24.10 o 
   5   4   4     3247.83     3173.89     48.50 o 
   6   4   4     1985.43     2060.77     36.25 o 
   7   4   4    32771.19    33508.59    459.58 o 
   8   4   4    20650.18    21506.95    421.98 o 
   9   4   4      595.82      606.41     39.02 o 
  10   4   4     3402.43     3377.77    111.08 o 
  11   4   4    14115.60    13675.43    357.76 o 
  12   4   4       18.52       23.02     20.37 o 
 -10   5   4     3812.98     3766.88    156.67 o 
  -9   5   4       11.79       53.77     27.04 o 
  -8   5   4     5804.06     5658.13    211.95 o 
  -7   5   4      186.36      241.12     32.07 o 
  -6   5   4     1822.15     1889.39     70.23 o 
  -5   5   4     3805.24     3768.31    110.40 o 
  -4   5   4    23408.24    23586.23    399.07 o 
  -3   5   4    13179.77    13481.29    201.15 o 
  -2   5   4      183.41      196.23      8.44 o 
  -1   5   4     5456.82     5417.22     97.67 o 
   0   5   4    25257.13    24302.23    331.69 o 
   1   5   4      551.36      493.02     12.69 o 
   2   5   4     7471.81     7325.76    103.76 o 
   3   5   4     4570.47     4223.01     62.75 o 
   4   5   4     9506.49     9745.31    139.69 o 
   5   5   4    42501.37    43389.49    793.80 o 
   6   5   4       78.14       89.66      8.00 o 
   7   5   4     6311.70     6453.54    113.50 o 
   8   5   4   119762.00   119935.95   2516.31 o 
   9   5   4     3358.77     3356.76    109.09 o 
  10   5   4      203.17      209.26     26.42 o 
  11   5   4     5950.10     5764.96    192.68 o 
  12   5   4      906.54      960.96     79.82 o 
  -9   6   4     2674.61     2838.24    125.53 o 
  -8   6   4      766.57      857.58     61.29 o 
  -7   6   4     1307.56     1340.31     72.02 o 
  -6   6   4      605.59      639.17     49.44 o 
  -5   6   4      195.79      233.91     23.04 o 
  -4   6   4    54351.88    55238.55    912.04 o 
  -3   6   4     1301.78     1330.10     30.23 o 
  -2   6   4      352.66      386.09     12.11 o 
  -1   6   4    63560.15    62591.88    745.40 o 
   0   6   4      763.44      781.62     15.72 o 
   1   6   4      186.19      231.40     11.48 o 
   2   6   4      594.30      646.59     15.75 o 
   3   6   4     1939.92     1930.29     26.93 o 
   4   6   4     2796.65     2855.21     44.89 o 
   5   6   4    25642.99    25760.36    345.08 o 
   6   6   4     1635.50     1726.05     57.50 o 
   7   6   4    15798.51    16219.04    296.08 o 
   8   6   4      275.33      330.78     41.98 o 
   9   6   4      278.46      261.81     26.99 o 
  10   6   4      864.51      854.52     48.24 o 
  11   6   4      154.75      184.84     27.48 o 
  -9   7   4     2907.71     2965.00    130.36 o 
  -8   7   4     2783.56     2671.24    117.74 o 
  -7   7   4    11429.96    10917.48    328.86 o 
  -6   7   4      626.68      655.24     67.44 o 
  -5   7   4      117.79      204.62     28.98 o 
  -4   7   4    51342.98    51546.17   1168.59 o 
  -3   7   4    15374.19    15997.13    237.88 o 
  -2   7   4     7125.87     7472.28     95.75 o 
  -1   7   4     8751.70     8675.56    104.79 o 
   0   7   4     6918.21     6859.19     87.51 o 
   1   7   4     3363.09     3203.57     45.93 o 
   2   7   4     2438.43     2277.19     39.61 o 
   3   7   4     1551.82     1508.06     26.72 o 
   4   7   4    36565.03    36990.79    561.09 o 
   5   7   4    87471.13    87497.00   1320.36 o 
   6   7   4      128.11      138.93     13.79 o 
   7   7   4     5913.66     6173.64    148.59 o 
   8   7   4    36535.15    37118.34    781.51 o 
   9   7   4      282.14      260.87     29.01 o 
  10   7   4     1245.70     1214.06     58.56 o 
  11   7   4      678.59      738.28     50.92 o 
  -9   8   4      948.51     1006.76     71.94 o 
  -8   8   4     1396.74     1325.96     77.78 o 
  -7   8   4     4597.85     4500.73    172.04 o 
  -6   8   4     7175.08     6732.76    302.78 o 
  -5   8   4      131.35      135.84     18.21 o 
  -4   8   4     4717.45     4872.89    117.42 o 
  -3   8   4    17690.27    17481.19    306.88 o 
  -2   8   4     2623.05     2728.16     46.67 o 
  -1   8   4     2174.00     2274.42     37.59 o 
   0   8   4     3273.16     3241.26     49.69 o 
   1   8   4     9570.91     9230.41    130.91 o 
   2   8   4     5242.29     5295.85     76.14 o 
   3   8   4     1471.76     1443.99     30.99 o 
   4   8   4      201.15      239.09     12.19 o 
   5   8   4    88712.73    87392.20   1340.61 o 
   6   8   4     9155.71     8900.59    195.87 o 
   7   8   4     1599.39     1564.39     66.22 o 
   8   8   4     4767.88     4868.54    196.81 o 
   9   8   4     1092.94     1083.38     54.48 o 
  10   8   4      722.48      698.18     46.82 o 
  11   8   4      938.84      975.04     54.97 o 
  -8   9   4     1812.87     1748.15     75.14 o 
  -7   9   4    42851.43    42095.17    936.14 o 
  -6   9   4      521.13      547.99     38.52 o 
  -5   9   4     2433.29     2407.06     69.59 o 
  -4   9   4    19394.60    19881.15    350.48 o 
  -3   9   4     6349.74     6391.73    126.82 o 
  -2   9   4    12187.34    12134.04    191.62 o 
  -1   9   4      186.90      239.46     12.33 o 
   0   9   4      248.18      279.36     12.34 o 
   1   9   4      429.79      461.81     15.92 o 
   2   9   4     1590.32     1609.58     39.53 o 
   3   9   4      194.10      242.94     11.04 o 
   4   9   4    20933.99    21291.31    379.70 o 
   5   9   4    19490.27    19731.09    343.99 o 
   6   9   4     4308.85     4272.04    164.50 o 
   7   9   4      523.39      504.73     45.42 o 
   8   9   4     2115.77     2273.82    178.92 o 
   9   9   4      457.47      527.79     59.18 o 
  10   9   4     2531.27     2456.54     94.18 o 
  -8  10   4     3018.14     2824.42    102.57 o 
  -7  10   4     9750.25     9545.24    245.10 o 
  -6  10   4     9599.69     9903.06    209.86 o 
  -5  10   4     7550.21     7566.79    165.28 o 
  -4  10   4     2183.79     2194.80     64.76 o 
  -3  10   4    10930.29    10824.08    201.05 o 
  -2  10   4      157.41      169.88     12.65 o 
  -1  10   4     3787.45     3717.31     76.84 o 
   0  10   4     5065.29     4878.58     95.20 o 
   1  10   4    24033.90    23237.47    351.81 o 
   2  10   4   110804.94   104610.36   2188.50 o 
   3  10   4     1048.79     1040.11     26.93 o 
   4  10   4     2819.29     2930.67     68.54 o 
   5  10   4    57202.48    56490.08   1345.02 o 
   6  10   4      187.26      200.94     24.95 o 
   7  10   4     2750.06     2712.02    105.97 o 
   8  10   4     5194.20     5215.85    162.40 o 
   9  10   4     1060.88     1104.63     60.03 o 
  10  10   4     5926.01     5911.10    378.48 o 
  -7  11   4    17023.61    16886.67    400.72 o 
  -6  11   4     1522.38     1495.65     66.35 o 
  -5  11   4      184.29      206.05     22.87 o 
  -4  11   4      905.88      926.64     40.63 o 
  -3  11   4     2027.55     2206.65     65.23 o 
  -2  11   4     1469.02     1407.20     44.04 o 
  -1  11   4     7925.38     7893.73    156.08 o 
   0  11   4     1347.04     1306.24     38.26 o 
   1  11   4     5402.73     5407.58     98.96 o 
   2  11   4    19475.08    19377.55    316.97 o 
   3  11   4      729.40      703.91     25.00 o 
   4  11   4      983.99     1059.55     32.37 o 
   5  11   4       74.09       82.22     20.84 o 
   6  11   4     1213.40     1168.79     58.02 o 
   7  11   4      960.55      889.05     51.41 o 
   8  11   4     1144.48     1104.75     59.06 o 
   9  11   4      647.56      652.22     47.86 o 
  -6  12   4     3294.91     3319.83    112.57 o 
  -5  12   4     8450.41     8628.20    188.28 o 
  -4  12   4     6261.33     6194.29    142.70 o 
  -3  12   4     1039.12      961.33     38.09 o 
  -2  12   4       55.10       90.08     15.05 o 
  -1  12   4       66.52      124.22     16.19 o 
   0  12   4     3477.37     3395.73     94.34 o 
   1  12   4     9432.08     9480.00    176.48 o 
   2  12   4    49270.39    49552.32    838.48 o 
   3  12   4     2228.18     2199.57     55.87 o 
   4  12   4     1748.63     1794.01     55.13 o 
   5  12   4     7124.37     6865.73    197.74 o 
   6  12   4        8.13       49.81     34.41 o 
   7  12   4     4207.66     4321.73    141.50 o 
   8  12   4     7448.32     7329.65    216.80 o 
  -5  13   4      128.49      163.00     28.04 o 
  -4  13   4      755.09      758.10     41.62 o 
  -3  13   4     7619.29     7564.73    157.74 o 
  -2  13   4     7551.47     7325.82    152.67 o 
  -1  13   4    27270.22    26966.89    481.54 o 
   0  13   4       61.21       90.16     18.07 o 
   1  13   4     3077.07     3055.85     90.29 o 
   2  13   4    21151.50    21661.63    380.66 o 
   3  13   4     4116.57     4334.49     94.61 o 
   4  13   4     7821.67     7626.24    168.26 o 
   5  13   4     5451.83     5202.67    124.01 o 
   6  13   4     2465.69     2428.76     96.49 o 
   7  13   4     3874.17     4239.40    142.73 o 
  -4  14   4     2059.00     1921.19     71.61 o 
  -3  14   4      102.81      105.83     20.72 o 
  -2  14   4     1245.61     1298.89     55.20 o 
  -1  14   4      954.94      947.81     46.82 o 
   0  14   4      342.99      369.94     37.16 o 
   1  14   4       48.65       55.13     18.49 o 
   2  14   4     2078.26     2119.16     55.56 o 
   3  14   4     2830.90     2913.14     78.06 o 
   4  14   4      365.57      431.91     28.59 o 
   5  14   4      281.18      320.52     35.32 o 
  -1  15   4    37545.29    37108.48    767.52 o 
   0  15   4     1065.71     1037.54     52.04 o 
   1  15   4     3207.59     3241.32    123.64 o 
   2  15   4    12033.87    12145.43    328.48 o 
   3  15   4       59.90       75.97     23.81 o 
  -2 -11   5     1569.85     1527.67    134.88 o 
  -1 -11   5     2428.72     2380.96    170.66 o 
   0 -11   5      242.06      286.27     63.31 o 
   1 -11   5     1045.57      977.16    107.35 o 
   2 -11   5      316.25      388.11     71.57 o 
   3 -11   5      595.38      632.96     47.86 o 
   4 -11   5       93.08      101.51     25.42 o 
   5 -11   5     7397.22     7182.42    214.18 o 
  -3 -10   5     3239.54     3113.15    198.18 o 
  -2 -10   5      906.19      886.32     96.34 o 
  -1 -10   5     5855.04     5906.99    300.03 o 
   0 -10   5     8737.92     8285.21    385.36 o 
   1 -10   5     4391.14     4194.90    231.22 o 
   2 -10   5    10375.04    10239.53    456.93 o 
   3 -10   5     4723.80     4492.18    242.23 o 
   4 -10   5     2585.27     2423.15     93.64 o 
   5 -10   5     5380.39     5049.89    159.95 o 
   6 -10   5    24182.40    23485.17    650.98 o 
   7 -10   5     2647.39     2485.56    167.91 o 
  -5  -9   5     2375.31     2240.77    112.89 o 
  -4  -9   5      125.83      130.87     33.09 o 
  -3  -9   5     3869.86     3707.70    211.95 o 
  -2  -9   5     1719.61     1695.58    129.37 o 
  -1  -9   5       32.22       96.34     41.29 o 
   0  -9   5     2197.49     2210.31    145.89 o 
   1  -9   5     1211.15     1125.80     99.09 o 
   2  -9   5     3240.50     3176.45    184.42 o 
   3  -9   5    30813.61    28833.07   1125.80 o 
   4  -9   5     2452.45     2434.94     91.06 o 
   5  -9   5     1629.88     1583.17     86.71 o 
   6  -9   5     2188.16     2156.91     87.03 o 
   7  -9   5      100.38      115.14     28.90 o 
   8  -9   5      658.05      690.38     59.18 o 
  -6  -8   5    32551.17    32214.29    916.60 o 
  -5  -8   5     1139.41     1104.24     86.71 o 
  -4  -8   5     2640.59     2611.41    115.80 o 
  -3  -8   5      877.47      943.97     64.14 o 
  -2  -8   5      170.82      183.70     30.96 o 
  -1  -8   5     6210.48     6212.53    297.28 o 
   0  -8   5      531.11      528.49     66.06 o 
   1  -8   5      177.40      311.04     55.05 o 
   2  -8   5    27810.30    25874.07   1010.19 o 
   3  -8   5     2315.04     2425.01    148.64 o 
   4  -8   5      323.55      380.97     32.06 o 
   5  -8   5     1824.25     1849.34    150.01 o 
   6  -8   5     4768.74     4651.69    217.45 o 
   7  -8   5     7053.42     6701.59    196.42 o 
   8  -8   5      299.40      314.55     33.60 o 
   9  -8   5      480.62      461.93     41.64 o 
  -6  -7   5      310.09      309.01     66.06 o 
  -5  -7   5      718.21      726.19     59.34 o 
  -4  -7   5      873.12     1011.90     66.09 o 
  -3  -7   5     5748.94     5715.06    161.81 o 
  -2  -7   5     5268.58     4994.71    171.15 o 
  -1  -7   5     9750.28     9608.15    285.94 o 
   0  -7   5    15686.93    16238.61    496.44 o 
   1  -7   5     2191.26     2197.04     97.26 o 
   2  -7   5    16522.05    15714.37    633.09 o 
   3  -7   5    48951.88    48197.34   1813.94 o 
   4  -7   5     2213.51     2111.79     77.27 o 
   5  -7   5     3519.10     3531.53    187.17 o 
   6  -7   5      672.74      646.85     45.42 o 
   7  -7   5     1795.71     1824.65     75.26 o 
   8  -7   5     8056.42     7867.32    400.50 o 
   9  -7   5     1824.98     1736.52     76.67 o 
  10  -7   5       68.62      106.16     27.04 o 
  -7  -6   5      139.47      171.37     35.03 o 
  -6  -6   5     4915.52     4767.76    178.08 o 
  -5  -6   5     1559.76     1412.00     79.80 o 
  -4  -6   5      121.51      153.93     34.98 o 
  -3  -6   5      177.57      259.98     25.33 o 
  -2  -6   5     1312.90     1170.09     50.80 o 
  -1  -6   5      203.79      213.88     30.28 o 
   0  -6   5    37937.81    36870.02    972.89 o 
   1  -6   5     1522.07     1513.00     54.97 o 
   2  -6   5    11790.17    12033.34    307.78 o 
   3  -6   5     1459.17     1608.50    138.60 o 
   4  -6   5     2711.96     2710.14     72.29 o 
   5  -6   5      153.53      169.74     22.40 o 
   6  -6   5     4494.64     4503.71    136.24 o 
   7  -6   5     3607.62     3633.59    116.40 o 
   8  -6   5    12833.89    12940.31    339.19 o 
   9  -6   5    16119.37    15912.48    619.33 o 
  10  -6   5     5918.42     5997.83    286.27 o 
  -8  -5   5     5517.70     5456.36    248.02 o 
  -7  -5   5      292.35      289.79     40.73 o 
  -6  -5   5     1510.31     1515.19     83.69 o 
  -5  -5   5      171.85      179.86     24.33 o 
  -4  -5   5    11520.43    11435.25    287.16 o 
  -3  -5   5     3824.93     3818.71    115.30 o 
  -2  -5   5     1503.67     1528.17     58.17 o 
  -1  -5   5    31383.10    33244.77    844.86 o 
   0  -5   5    26667.52    27683.51    608.72 o 
   1  -5   5      144.20      165.42     12.70 o 
   2  -5   5      214.20      291.78     14.23 o 
   3  -5   5    19383.09    20071.65    420.59 o 
   4  -5   5      295.50      321.03     20.29 o 
   5  -5   5     5809.40     5875.35    131.06 o 
   6  -5   5     1513.90     1528.69     49.92 o 
   7  -5   5     2537.04     2564.75     88.62 o 
   8  -5   5     1741.30     1804.92     71.42 o 
   9  -5   5     5445.68     5690.08    168.61 o 
  10  -5   5      132.20      150.84     26.22 o 
  11  -5   5     8318.60     8341.78    236.70 o 
  -8  -4   5     1636.83     1592.10     74.69 o 
  -7  -4   5      679.20      731.25     55.58 o 
  -6  -4   5     1691.22     1634.10     70.37 o 
  -5  -4   5      540.74      608.76     40.77 o 
  -4  -4   5     9232.62     9378.55    187.11 o 
  -3  -4   5    30818.24    30333.74    700.29 o 
  -2  -4   5      206.99      225.93     19.07 o 
  -1  -4   5     3602.11     3746.41     77.75 o 
   0  -4   5   110740.93   107136.28   1638.48 o 
   1  -4   5      409.60      505.34     30.16 o 
   2  -4   5     2928.28     3023.08     50.98 o 
   3  -4   5      446.67      462.28     21.89 o 
   4  -4   5     2654.39     2696.51     62.40 o 
   5  -4   5     9561.27     9640.73    192.03 o 
   6  -4   5     4192.81     4291.21     89.62 o 
   7  -4   5       50.32       60.77     12.37 o 
   8  -4   5    62761.27    64156.93   1304.13 o 
   9  -4   5    21585.68    22841.73    568.24 o 
  10  -4   5     4814.82     4757.55    146.76 o 
  11  -4   5     1238.75     1277.19     82.58 o 
  -9  -3   5     8395.93     8245.47    239.04 o 
  -8  -3   5      310.22      296.64     33.80 o 
  -7  -3   5      658.82      677.87     46.03 o 
  -6  -3   5       88.72      116.52     22.14 o 
  -5  -3   5      659.59      679.67     34.28 o 
  -4  -3   5     7249.33     7552.68    153.28 o 
  -3  -3   5    11786.32    11895.24    249.59 o 
  -2  -3   5      858.94      782.29     26.11 o 
  -1  -3   5    33116.90    32923.67    540.88 o 
   0  -3   5    12171.75    12235.31    209.33 o 
   1  -3   5       35.56       54.33      8.47 o 
   2  -3   5     1963.36     1976.02     41.45 o 
   3  -3   5     4079.35     4138.89     76.43 o 
   4  -3   5     8739.94     9197.55    155.56 o 
   5  -3   5    15379.06    15672.69    239.45 o 
   6  -3   5     8284.15     8516.24    156.13 o 
   7  -3   5     5935.14     5834.61    125.12 o 
   8  -3   5     1128.27     1241.23     57.21 o 
   9  -3   5    13049.39    13974.06    358.75 o 
  10  -3   5      169.89      199.83     25.79 o 
  11  -3   5      685.22      704.66     57.80 o 
  12  -3   5      469.73      459.68     49.55 o 
  -9  -2   5      873.48      830.25     84.10 o 
  -8  -2   5      752.41      723.11     48.72 o 
  -7  -2   5     5022.14     5015.09    148.32 o 
  -6  -2   5     4121.33     3936.94    120.76 o 
  -5  -2   5      898.96      871.96     38.06 o 
  -4  -2   5    17686.90    17702.46    382.60 o 
  -3  -2   5    81202.67    78143.01   1099.85 o 
  -2  -2   5      109.78      114.72      9.68 o 
  -1  -2   5      340.15      408.32     23.76 o 
   0  -2   5    17933.24    17823.29    295.79 o 
   1  -2   5     1868.42     2029.27     38.96 o 
   2  -2   5      706.59      721.74     16.38 o 
   3  -2   5     2095.66     2114.59     46.28 o 
   4  -2   5     1947.03     1990.68     42.61 o 
   5  -2   5    31867.44    32399.47    536.31 o 
   6  -2   5     2513.41     2517.63     48.94 o 
   7  -2   5     1084.73     1141.15     37.72 o 
   8  -2   5    41369.18    41009.18    851.37 o 
   9  -2   5     5028.49     5100.93    216.13 o 
  10  -2   5     4685.10     4702.49    195.43 o 
  11  -2   5      358.18      338.56     41.29 o 
  12  -2   5     1071.61     1070.75     74.32 o 
  -9  -1   5      312.21      375.88     39.12 o 
  -8  -1   5      139.16      109.35     23.73 o 
  -7  -1   5     4620.45     4309.94    190.23 o 
  -6  -1   5    18886.96    18588.46    385.55 o 
  -5  -1   5      225.66      243.64     20.42 o 
  -4  -1   5      752.56      768.17     34.43 o 
  -3  -1   5    59903.87    58465.17    952.96 o 
  -2  -1   5      728.85      752.83     23.15 o 
  -1  -1   5      146.40      176.82      9.31 o 
   0  -1   5      210.35      248.14     15.90 o 
   1  -1   5      103.83      135.46      6.78 o 
   2  -1   5     7581.94     7284.48    105.72 o 
   3  -1   5     1518.99     1550.38     32.55 o 
   4  -1   5     1248.65     1297.54     34.33 o 
   5  -1   5    86086.78    85284.02   1153.52 o 
   6  -1   5   119880.14   121678.83   1920.13 o 
   7  -1   5     2780.66     2814.73     50.44 o 
   8  -1   5      259.69      355.84     18.41 o 
   9  -1   5    11631.20    12124.78    241.70 o 
  10  -1   5      220.12      222.96     33.03 o 
  11  -1   5      927.20      999.18     68.81 o 
  12  -1   5      259.17      258.74     41.29 o 
  -9   0   5      285.57      308.62     36.00 o 
  -8   0   5      171.52      208.93     28.52 o 
  -7   0   5    11709.56    11587.59    286.02 o 
  -6   0   5      658.06      670.80     34.90 o 
  -5   0   5      871.70      850.42     35.52 o 
  -4   0   5    18308.75    18403.83    288.49 o 
  -3   0   5    46165.67    46002.90    689.27 o 
  -2   0   5      307.22      318.75     12.58 o 
  -1   0   5     2232.59     2162.22     38.02 o 
   0   0   5     6894.41     7616.04    111.64 o 
   1   0   5     1457.51     1453.70     27.57 o 
   2   0   5      113.00      146.01      7.31 o 
   3   0   5    13341.63    13501.77    242.73 o 
   4   0   5      510.52      578.95     13.06 o 
   5   0   5    14773.49    15757.24    238.23 o 
   6   0   5    24917.70    25784.91    341.05 o 
   7   0   5     2968.46     3048.46     53.21 o 
   8   0   5     1121.76     1226.02     41.07 o 
   9   0   5      453.75      491.15     34.44 o 
  10   0   5       46.02       72.29     18.41 o 
  11   0   5     2292.69     2345.18    112.85 o 
  12   0   5      727.48      798.24     63.31 o 
  -9   1   5     1630.05     1533.18     90.49 o 
  -8   1   5     1165.16     1032.02    136.25 o 
  -7   1   5    11499.09    11096.96    336.70 o 
  -6   1   5    75077.77    74290.03   1679.19 o 
  -5   1   5      357.17      334.44     25.10 o 
  -4   1   5       36.59       67.46      9.85 o 
  -3   1   5    39273.26    39338.43    700.23 o 
  -2   1   5      661.06      735.35     26.62 o 
  -1   1   5     4579.35     4518.17     74.11 o 
   0   1   5     1524.91     1512.48     26.61 o 
   1   1   5     3228.09     3282.50     53.70 o 
   2   1   5    83276.90    73471.59   1071.11 o 
   3   1   5     4456.89     4689.18     88.98 o 
   4   1   5      294.07      316.34     12.76 o 
   5   1   5    81527.29    81878.52   1164.84 o 
   6   1   5    42703.93    43847.15    570.44 o 
   7   1   5     2924.59     3109.68     54.29 o 
   8   1   5      380.83      439.78     20.09 o 
   9   1   5     1726.54     1825.04     50.87 o 
  10   1   5     4444.00     4443.17    144.16 o 
  11   1   5      509.35      530.13     44.04 o 
  12   1   5      116.47       94.94     24.27 o 
  -9   2   5     7919.08     7371.61    349.58 o 
  -8   2   5     1029.56      988.64     90.83 o 
  -7   2   5     4770.56     4936.17    175.14 o 
  -6   2   5     5602.41     5899.61    190.54 o 
  -5   2   5      368.25      441.38     47.59 o 
  -4   2   5     2742.55     2710.20     58.68 o 
  -3   2   5     4556.29     4779.51    122.05 o 
  -2   2   5     1252.26     1242.41     26.92 o 
  -1   2   5      736.59      747.15     22.06 o 
   0   2   5     6632.52     6911.27    206.22 o 
   1   2   5      105.42      108.36     12.76 o 
   2   2   5    62689.19    61148.90    815.47 o 
   3   2   5    91131.34    84533.09   1498.20 o 
   4   2   5     2326.10     2371.60     39.29 o 
   5   2   5       81.97       93.39      9.74 o 
   6   2   5     8404.07     8903.20    119.03 o 
   7   2   5      224.66      236.78     11.79 o 
   8   2   5     1164.20     1222.78     41.12 o 
   9   2   5       15.63       24.66     11.17 o 
  10   2   5     1273.23     1355.87     52.16 o 
  11   2   5    23735.29    23534.44    585.96 o 
  12   2   5     1170.81     1083.84     57.45 o 
  -9   3   5     7992.24     7630.95    363.34 o 
  -8   3   5      277.67      262.15     36.83 o 
  -7   3   5     6052.39     5542.17    366.09 o 
  -6   3   5    57237.90    55264.79   1257.49 o 
  -5   3   5      139.95      125.65     20.34 o 
  -4   3   5      171.31      202.57     11.49 o 
  -3   3   5     4129.23     4343.56     83.41 o 
  -2   3   5      634.07      694.11     25.37 o 
  -1   3   5    10020.73    10326.00    171.71 o 
   0   3   5     4719.92     4808.65     83.45 o 
   1   3   5      517.65      595.31     11.76 o 
   2   3   5    80275.27    71332.78    994.51 o 
   3   3   5     1316.71     1302.14     25.87 o 
   4   3   5     6176.18     6456.38    105.64 o 
   5   3   5    10183.37    10305.29    172.23 o 
   6   3   5     3819.71     4070.06     68.16 o 
   7   3   5        7.07       24.65      6.17 o 
   8   3   5     2948.43     3138.67     90.80 o 
   9   3   5      405.64      511.23     27.61 o 
  10   3   5     1445.30     1504.41     82.04 o 
  11   3   5    10489.00    10121.79    273.64 o 
  12   3   5     2805.03     2957.28    159.65 o 
  -9   4   5    33130.23    31672.03    874.75 o 
  -8   4   5     1227.20     1223.88    152.77 o 
  -7   4   5      522.14      476.08     72.94 o 
  -6   4   5    10513.59    10357.02    320.70 o 
  -5   4   5     6173.73     6070.98    304.56 o 
  -4   4   5      606.19      622.71     23.31 o 
  -3   4   5      804.72      773.97     21.70 o 
  -2   4   5     2919.84     2783.67     54.51 o 
  -1   4   5    36897.41    35135.82    525.39 o 
   0   4   5    13151.49    12895.18    183.12 o 
   1   4   5      548.65      467.02     12.73 o 
   2   4   5    83167.32    76938.89   1120.43 o 
   3   4   5   168646.22   140187.58   2187.83 o 
   4   4   5      201.53      224.57      9.78 o 
   5   4   5       22.50       43.64      4.90 o 
   6   4   5    13056.83    13323.29    243.06 o 
   7   4   5      484.15      497.06     20.81 o 
   8   4   5       97.67      157.13     18.49 o 
   9   4   5     1863.40     2072.53    125.18 o 
  10   4   5     1566.47     1761.42     71.42 o 
  11   4   5    43900.88    43896.99   1240.93 o 
  12   4   5     1040.23     1013.13     56.00 o 
  -9   5   5     3800.38     3570.23    428.02 o 
  -8   5   5     2203.34     2255.70    133.50 o 
  -7   5   5     1102.28     1072.76     66.18 o 
  -6   5   5    10718.68    10426.69    347.10 o 
  -5   5   5     1157.34     1185.30     55.39 o 
  -4   5   5     3879.16     3947.63     98.64 o 
  -3   5   5     1102.32     1247.28     27.60 o 
  -2   5   5     4390.17     4552.82     78.22 o 
  -1   5   5      275.03      372.24     35.85 o 
   0   5   5    45976.18    44037.76    595.20 o 
   1   5   5     5432.28     5306.15     80.37 o 
   2   5   5    18306.16    17667.30    263.00 o 
   3   5   5    17511.42    17659.27    261.00 o 
   4   5   5      167.85      194.93     13.39 o 
   5   5   5     1875.23     1930.79     35.43 o 
   6   5   5     4589.65     4710.21     86.33 o 
   7   5   5     3915.90     4018.46     88.19 o 
   8   5   5    36460.18    37426.70   1232.07 o 
   9   5   5     3077.43     3118.13    147.26 o 
  10   5   5     1129.19     1096.91     54.23 o 
  11   5   5    21617.26    20479.74    517.53 o 
  12   5   5     9649.59     8665.34    657.86 o 
  -9   6   5    31349.74    30473.85    857.42 o 
  -8   6   5       25.39       50.18     27.53 o 
  -7   6   5     1223.68     1279.49     73.96 o 
  -6   6   5     7405.82     7132.51    246.04 o 
  -5   6   5      594.23      625.37     53.33 o 
  -4   6   5       11.23       19.27     13.62 o 
  -3   6   5     9481.44     9572.55    159.64 o 
  -2   6   5      441.96      464.99     13.53 o 
  -1   6   5   132841.17   127933.78   1721.24 o 
   0   6   5    17980.11    18584.94    282.47 o 
   1   6   5     1082.38     1036.89     23.99 o 
   2   6   5    11334.82    10906.39    165.06 o 
   3   6   5    27457.99    27833.58    388.40 o 
   4   6   5     1122.26     1110.61     23.44 o 
   5   6   5     4773.01     4831.91     75.73 o 
   6   6   5      172.47      207.29     12.76 o 
   7   6   5     2372.99     2332.57     65.16 o 
   8   6   5        5.33       76.51     22.25 o 
   9   6   5      614.75      676.24     94.96 o 
  10   6   5     2696.25     2511.73    105.97 o 
  11   6   5    11878.41    11662.89    312.80 o 
  12   6   5       13.45       34.68     22.90 o 
  -9   7   5      759.84      741.09     77.07 o 
  -8   7   5     3543.95     3423.87    293.15 o 
  -7   7   5       75.59       93.28     27.53 o 
  -6   7   5     1184.04     1133.81     77.07 o 
  -5   7   5     2445.77     2504.33     85.73 o 
  -4   7   5    10916.74    10950.52    273.00 o 
  -3   7   5    23816.27    24000.88    473.08 o 
  -2   7   5      900.44      950.63     21.14 o 
  -1   7   5    15746.45    15945.23    198.29 o 
   0   7   5    87026.32    82786.04    985.67 o 
   1   7   5      169.32      207.70     11.62 o 
   2   7   5     5648.40     5600.77     73.76 o 
   3   7   5     6654.68     6726.01    109.28 o 
   4   7   5      376.78      400.90     14.01 o 
   5   7   5     2456.02     2484.80     49.39 o 
   6   7   5     1720.66     1675.55     44.91 o 
   7   7   5      448.24      500.93     27.89 o 
   8   7   5    64959.16    65445.10   1548.09 o 
   9   7   5     4500.75     4281.74    134.89 o 
  10   7   5      246.21      289.26     48.17 o 
  11   7   5    16260.44    15715.72    516.11 o 
  -8   8   5     1136.74     1123.09     73.96 o 
  -7   8   5     5266.24     4998.70    180.89 o 
  -6   8   5     1206.15     1218.69     69.99 o 
  -5   8   5     4906.82     4762.66    135.01 o 
  -4   8   5        9.37       16.33     15.10 o 
  -3   8   5     4904.67     5055.87    104.48 o 
  -2   8   5      329.32      395.87     19.96 o 
  -1   8   5    11772.99    11844.56    158.58 o 
   0   8   5      166.15      210.57     10.41 o 
   1   8   5     4094.42     4113.95     60.37 o 
   2   8   5      175.65      198.54      9.88 o 
   3   8   5     3796.46     3874.22     72.29 o 
   4   8   5     7454.32     7241.69    109.89 o 
   5   8   5    36862.32    37471.80    734.46 o 
   6   8   5     8227.61     8625.06    182.16 o 
   7   8   5     1172.55     1073.87     50.84 o 
   8   8   5     5134.08     5454.33    206.44 o 
   9   8   5     9439.15     9338.75    255.27 o 
  10   8   5     1667.68     1524.93     69.76 o 
  11   8   5       15.38        8.88     20.37 o 
  -8   9   5     2537.52     2693.51    124.38 o 
  -7   9   5       77.00       56.10     20.17 o 
  -6   9   5      864.66      892.89     50.26 o 
  -5   9   5     2160.55     2202.73     79.83 o 
  -4   9   5    35371.21    36261.95    619.70 o 
  -3   9   5    38588.71    38814.80    658.43 o 
  -2   9   5      859.15      827.85     30.68 o 
  -1   9   5    14118.44    14008.51    249.34 o 
   0   9   5    45248.88    45846.43    767.58 o 
   1   9   5     3164.64     3093.19     61.44 o 
   2   9   5     6341.87     6286.76    134.38 o 
   3   9   5     3388.54     3261.11     65.53 o 
   4   9   5      171.77      199.70     11.50 o 
   5   9   5    16739.55    16638.63    441.00 o 
   6   9   5     2583.97     2533.87     87.88 o 
   7   9   5      236.29      233.60     26.42 o 
   8   9   5    40881.75    41157.77    993.41 o 
   9   9   5      595.68      648.16     64.69 o 
  10   9   5      287.87      257.27     31.57 o 
  -7  10   5     5711.41     5702.44    165.73 o 
  -6  10   5     6367.26     6428.76    150.23 o 
  -5  10   5     1226.38     1258.20     54.43 o 
  -4  10   5      141.14      245.06     22.22 o 
  -3  10   5    23074.18    23129.77    435.94 o 
  -2  10   5      395.70      451.78     23.49 o 
  -1  10   5      593.57      609.34     29.35 o 
   0  10   5    14397.41    13906.06    279.77 o 
   1  10   5      221.13      236.17     19.76 o 
   2  10   5      107.56      142.87     14.16 o 
   3  10   5     8107.81     7851.39    161.81 o 
   4  10   5     1477.77     1399.73     34.58 o 
   5  10   5    55157.54    55026.68   2513.09 o 
   6  10   5    11405.88    11839.15    310.02 o 
   7  10   5      247.80      205.46     26.42 o 
   8  10   5    10848.88    11028.97    316.54 o 
   9  10   5    13388.37    12881.97    343.23 o 
  10  10   5     1764.01     1785.81     79.86 o 
  -7  11   5     2795.34     2655.40     99.80 o 
  -6  11   5      820.00      959.80     55.03 o 
  -5  11   5      171.94      171.73     22.30 o 
  -4  11   5    22676.36    22649.55    432.21 o 
  -3  11   5     5636.96     5772.12    132.11 o 
  -2  11   5     5851.74     5601.30    127.31 o 
  -1  11   5     1129.53     1125.00     48.40 o 
   0  11   5       69.82       99.54     14.76 o 
   1  11   5     9925.45     9768.53    175.30 o 
   2  11   5    13514.85    13182.12    298.51 o 
   3  11   5     3169.66     3191.89     78.72 o 
   4  11   5      849.65      898.74     30.97 o 
   5  11   5     2328.27     2277.87     61.67 o 
   6  11   5     3741.80     3919.24    126.29 o 
   7  11   5      119.04      139.21     33.03 o 
   8  11   5       72.23       86.60     30.28 o 
   9  11   5      924.22      926.22     55.42 o 
  -6  12   5    27167.66    27019.43    613.73 o 
  -5  12   5     2666.51     2643.66     96.86 o 
  -4  12   5     4573.83     4575.98    114.88 o 
  -3  12   5    28747.09    28878.35    548.67 o 
  -2  12   5      912.28      864.62     44.90 o 
  -1  12   5    12422.75    11794.58    273.96 o 
   0  12   5     3649.15     3579.20    104.37 o 
   1  12   5      699.41      718.47     35.58 o 
   2  12   5    12079.72    11844.77    260.35 o 
   3  12   5       43.79      114.89     51.73 o 
   4  12   5      655.93      612.50     26.96 o 
   5  12   5    33437.39    33298.73    641.67 o 
   6  12   5     5445.81     5172.09    160.05 o 
   7  12   5     2946.28     2931.21    107.70 o 
   8  12   5     5389.22     5510.93    171.92 o 
  -5  13   5      202.76      258.66     34.34 o 
  -4  13   5     1384.14     1376.11    100.47 o 
  -3  13   5      788.05      811.60     61.10 o 
  -2  13   5     8119.82     8069.33    202.70 o 
  -1  13   5      192.15      216.09     26.92 o 
   0  13   5     3002.68     2967.16    132.98 o 
   1  13   5     3597.29     3559.79    105.92 o 
   2  13   5    28876.64    27908.36    760.34 o 
   3  13   5    18844.33    19164.02    485.63 o 
   4  13   5     1672.62     1578.36     74.32 o 
   5  13   5     3118.79     3149.48     81.00 o 
   6  13   5    11045.28    11434.40    240.12 o 
   7  13   5     3016.32     3118.60    114.31 o 
  -3  14   5     1696.54     1850.12    112.86 o 
  -2  14   5     3363.15     3122.48    131.11 o 
  -1  14   5     2970.71     2868.45     88.84 o 
   0  14   5     2300.66     2193.22    103.94 o 
   1  14   5      182.99      182.04     23.82 o 
   2  14   5    18434.57    18684.79    511.98 o 
   3  14   5     2587.60     2693.60    101.19 o 
   4  14   5      160.95      137.63     26.42 o 
   5  14   5     3501.19     3506.73    123.66 o 
   6  14   5      462.98      557.44     61.97 o 
  -1  15   5    10967.66    10916.32    253.83 o 
   0  15   5     1074.85     1134.18     53.25 o 
   1  15   5     1650.06     1623.95     64.91 o 
   2  15   5    17018.55    17155.04    443.34 o 
   3  15   5     8599.73     8702.10    247.28 o 
   4  15   5     6571.53     6596.51    199.05 o 
   1 -11   6     3708.96     3325.09    209.19 o 
   2 -11   6     5785.07     5433.55    291.77 o 
   3 -11   6     2931.10     2796.97    109.43 o 
  -2 -10   6    17831.31    17060.37    721.17 o 
  -1 -10   6     1234.08     1362.52    123.87 o 
   0 -10   6     2417.55     2529.60    173.41 o 
   1 -10   6      830.48      789.98     90.83 o 
   2 -10   6      255.60      264.25     60.56 o 
   3 -10   6     3829.43     3448.96    203.69 o 
   4 -10   6     8045.06     7674.56    224.15 o 
   5 -10   6     1089.91     1194.21     65.17 o 
   6 -10   6    26057.23    25604.79    787.23 o 
  -3  -9   6    10262.50    10487.26    476.19 o 
  -2  -9   6      427.68      371.60     66.06 o 
  -1  -9   6     2739.38     2694.76    173.41 o 
   0  -9   6     2403.68     2507.58    165.15 o 
   1  -9   6     4751.26     4371.07    236.72 o 
   2  -9   6      548.98      500.97     71.57 o 
   3  -9   6       60.02      107.35     44.04 o 
   4  -9   6      147.51      133.20     25.42 o 
   5  -9   6     2242.48     2186.82     89.04 o 
   6  -9   6    20916.23    20230.96    518.38 o 
   7  -9   6     2470.21     2387.38     95.65 o 
  -5  -8   6     3044.93     3114.53    139.15 o 
  -4  -8   6     1100.53     1098.27    107.35 o 
  -3  -8   6    11754.35    11120.35    489.96 o 
  -2  -8   6    18068.76    16873.20    699.15 o 
  -1  -8   6     2857.81     2543.37    159.65 o 
   0  -8   6     3411.54     3366.38    192.68 o 
   1  -8   6      581.41      520.23     68.81 o 
   2  -8   6     5965.90     5678.53    278.01 o 
   3  -8   6      249.14      264.25     52.30 o 
   4  -8   6     2667.65     2533.04     92.49 o 
   5  -8   6     5917.04     6063.69    205.07 o 
   6  -8   6    26455.17    26794.39    667.69 o 
   7  -8   6     1386.42     1341.44     65.17 o 
   8  -8   6     4901.10     4816.98    250.48 o 
   9  -8   6     2600.92     2548.85    101.10 o 
  -5  -7   6    18422.93    18014.45    524.47 o 
  -4  -7   6     1237.89     1189.81     74.92 o 
  -3  -7   6     3268.79     3261.21    132.31 o 
  -2  -7   6      219.79      220.20     49.55 o 
  -1  -7   6      156.75      222.96     46.79 o 
   0  -7   6     1072.98     1150.57     93.59 o 
   1  -7   6     7605.73     7195.19    327.55 o 
   2  -7   6       89.61      195.43     44.04 o 
   3  -7   6    44619.31    42873.88   1624.01 o 
   4  -7   6     6684.96     5763.86    272.50 o 
   5  -7   6     5614.47     5623.52    165.94 o 
   6  -7   6    24413.95    23782.89    592.97 o 
   7  -7   6     6258.07     6236.25    183.20 o 
   8  -7   6     1985.64     1902.94     79.27 o 
   9  -7   6     2634.51     2595.68    129.37 o 
  -6  -6   6    26023.79    24969.50    706.49 o 
  -5  -6   6     1888.16     1884.57     97.32 o 
  -4  -6   6     1349.28     1281.11     74.76 o 
  -3  -6   6     1152.71     1109.90     86.71 o 
  -2  -6   6     1479.40     1408.95     72.97 o 
  -1  -6   6      712.95      720.85     38.93 o 
   0  -6   6       49.17       41.29     27.53 o 
   1  -6   6     2141.35     2100.20    129.37 o 
   2  -6   6     3309.09     3110.39    167.91 o 
   3  -6   6     3328.76     3319.59    176.16 o 
   4  -6   6     4071.80     3988.46    200.94 o 
   5  -6   6     1628.85     1594.09     64.06 o 
   6  -6   6     8463.37     8345.10    228.17 o 
   7  -6   6       77.20      242.23     33.03 o 
   8  -6   6      950.26      938.01     52.85 o 
   9  -6   6     1989.51     2028.71     82.65 o 
  10  -6   6     4427.39     4461.25    170.66 o 
  -7  -5   6       24.21       14.97     24.27 o 
  -6  -5   6    10813.10    10426.17    328.92 o 
  -5  -5   6    27669.92    24790.21    692.87 o 
  -4  -5   6      322.06      272.66     35.97 o 
  -3  -5   6     2041.26     1953.82     89.47 o 
  -2  -5   6       33.91       51.76     14.95 o 
  -1  -5   6      588.26      547.37     39.58 o 
   0  -5   6     6204.26     6425.85    261.49 o 
   1  -5   6     2125.78     2209.43    123.87 o 
   2  -5   6     1836.22     1995.64    114.23 o 
   3  -5   6   128741.59   120229.09   4415.11 o 
   4  -5   6     9942.27    10011.06    415.64 o 
   5  -5   6     3236.95     3218.97    102.48 o 
   6  -5   6     6535.02     6660.65    184.51 o 
   7  -5   6     4797.56     4819.31    144.18 o 
   8  -5   6     3273.61     3181.27    106.46 o 
   9  -5   6      503.60      525.64     50.92 o 
  10  -5   6      106.18      140.60     26.22 o 
  11  -5   6     9516.66     9121.99    333.06 o 
  -7  -4   6      250.54      280.96     34.34 o 
  -6  -4   6    10219.23     9682.94    447.80 o 
  -5  -4   6       76.94      128.74     23.73 o 
  -4  -4   6      425.24      516.74     70.19 o 
  -3  -4   6      565.76      585.29     34.42 o 
  -2  -4   6     1434.24     1351.24     77.14 o 
  -1  -4   6      944.35      912.23     50.49 o 
   0  -4   6    17661.12    18852.90    844.86 o 
   1  -4   6    14510.14    15026.41    282.10 o 
   2  -4   6     5121.55     5262.85    114.59 o 
   3  -4   6    23658.14    24323.23    461.90 o 
   4  -4   6     9163.80     9345.73    302.74 o 
   5  -4   6      166.92      233.74     15.96 o 
   6  -4   6      508.00      581.06     30.70 o 
   7  -4   6     1024.02     1165.84     44.15 o 
   8  -4   6     4273.97     4411.94    113.80 o 
   9  -4   6     8471.59     8793.46    218.22 o 
  10  -4   6     5803.39     5768.23    170.40 o 
  11  -4   6     7796.82     7393.38    275.26 o 
  -8  -3   6     8048.71     7487.73    260.99 o 
  -7  -3   6        9.30       34.27     19.97 o 
  -6  -3   6      926.14      899.08     52.40 o 
  -5  -3   6     4485.87     4150.59    126.56 o 
  -4  -3   6      152.38      191.61     19.27 o 
  -3  -3   6      657.98      711.68     32.43 o 
  -2  -3   6     1272.09     1424.00     86.71 o 
  -1  -3   6     7899.45     8111.00    147.06 o 
   0  -3   6     3355.28     3251.25     75.05 o 
   1  -3   6     1290.99     1317.41     38.00 o 
   2  -3   6     8517.90     8586.30    140.66 o 
   3  -3   6    28467.64    28384.82    446.25 o 
   4  -3   6     1422.39     1397.72     35.03 o 
   5  -3   6     2973.02     3020.18     58.31 o 
   6  -3   6      476.37      463.56     24.01 o 
   7  -3   6     1671.58     1662.39     53.86 o 
   8  -3   6      798.64      782.87     36.41 o 
   9  -3   6    18421.23    18955.99    405.57 o 
  10  -3   6     4456.91     4654.41    269.75 o 
  11  -3   6     8331.76     8307.23    302.78 o 
  12  -3   6     3799.38     3556.31    159.65 o 
  -8  -2   6    18535.29    18235.52    999.73 o 
  -7  -2   6      291.14      276.59     32.66 o 
  -6  -2   6      241.36      226.44     29.01 o 
  -5  -2   6      335.91      410.51     26.78 o 
  -4  -2   6      678.28      668.90     32.18 o 
  -3  -2   6     4882.09     5142.80    173.22 o 
  -2  -2   6     7701.53     7790.20    131.22 o 
  -1  -2   6      542.23      577.60     21.04 o 
   0  -2   6   164126.50   144957.17   3341.43 o 
   1  -2   6    22262.17    22278.70    339.13 o 
   2  -2   6     3615.28     3528.83     58.22 o 
   3  -2   6     8677.98     8836.24    147.21 o 
   4  -2   6     4279.65     4659.98     91.59 o 
   5  -2   6      293.89      316.63     13.48 o 
   6  -2   6     1515.84     1439.04     39.40 o 
   7  -2   6     3900.96     4058.15     92.19 o 
   8  -2   6    16572.46    16968.18    361.87 o 
   9  -2   6    13314.01    13999.05    305.10 o 
  10  -2   6      668.44      633.09     55.05 o 
  11  -2   6     1800.34     1772.65     96.34 o 
  12  -2   6    14498.70    13264.59    456.93 o 
  -8  -1   6     1477.97     1598.98     97.38 o 
  -7  -1   6      584.30      638.22     44.44 o 
  -6  -1   6      188.90      229.04     48.15 o 
  -5  -1   6      218.39      286.14     22.54 o 
  -4  -1   6      206.89      207.75     17.53 o 
  -3  -1   6    13347.79    13325.66    248.20 o 
  -2  -1   6     5602.78     5597.23     97.21 o 
  -1  -1   6     3690.31     3417.53     79.23 o 
   0  -1   6     2026.90     2122.91     38.82 o 
   1  -1   6    20116.57    20370.11    310.09 o 
   2  -1   6     2445.84     2506.61     41.28 o 
   3  -1   6     3020.62     3208.02     58.99 o 
   4  -1   6       35.87       72.33      8.55 o 
   5  -1   6     1373.62     1370.74     30.93 o 
   6  -1   6    46776.13    48223.73    745.93 o 
   7  -1   6     4590.73     4603.26    100.44 o 
   8  -1   6     4082.37     4287.44    162.89 o 
   9  -1   6    79360.82    80697.59   1631.33 o 
  10  -1   6     3197.62     3300.58    214.70 o 
  11  -1   6      335.33      305.53     41.29 o 
  12  -1   6     2247.91     2350.69    118.36 o 
  -9   0   6      782.41      831.73     57.68 o 
  -8   0   6     7907.15     7630.72    456.89 o 
  -7   0   6      231.04      219.32     29.01 o 
  -6   0   6      272.38      258.29     23.54 o 
  -5   0   6      142.69      194.42     27.41 o 
  -4   0   6      209.01      343.66     67.14 o 
  -3   0   6    47860.34    46947.54    704.90 o 
  -2   0   6     1553.69     1613.16     35.73 o 
  -1   0   6      244.08      235.29     15.17 o 
   0   0   6   108468.73    99446.58   1376.23 o 
   1   0   6     5304.87     5483.70     82.84 o 
   2   0   6      612.58      597.24     13.93 o 
   3   0   6      239.33      218.01      8.67 o 
   4   0   6      252.70      249.12     10.18 o 
   5   0   6     5632.88     5614.96     81.08 o 
   6   0   6    13601.58    14122.96    184.63 o 
   7   0   6     4891.96     4738.13     85.39 o 
   8   0   6    20398.66    20962.48    352.70 o 
   9   0   6      411.69      486.45     29.66 o 
  10   0   6      259.00      262.52     28.42 o 
  11   0   6      212.85      203.69     35.78 o 
  12   0   6      577.97      605.56     60.56 o 
  -9   1   6      538.40      486.88     45.49 o 
  -8   1   6       29.37       36.09     25.23 o 
  -7   1   6      124.96       96.27     66.06 o 
  -6   1   6     8591.41     8570.86    275.88 o 
  -5   1   6      909.15      906.35     42.87 o 
  -4   1   6      676.13      726.20     31.21 o 
  -3   1   6    63404.93    62121.95   1098.96 o 
  -2   1   6    49555.16    48938.95    781.56 o 
  -1   1   6      823.25      919.55     23.75 o 
   0   1   6     1570.24     1633.87     28.61 o 
   1   1   6     9858.48     9827.76    141.54 o 
   2   1   6     2687.81     2704.95     41.78 o 
   3   1   6       24.42        2.79      5.19 o 
   4   1   6     5343.26     5350.45     80.01 o 
   5   1   6    33925.89    34873.85    459.66 o 
   6   1   6    86003.23    87022.59   1042.26 o 
   7   1   6     2889.85     3054.46     53.94 o 
   8   1   6     3048.59     3330.99     95.28 o 
   9   1   6    47644.86    49094.25   1349.57 o 
  10   1   6     3592.09     3794.11    156.75 o 
  11   1   6      878.19      869.81     63.31 o 
  12   1   6      509.27      481.70     49.55 o 
  -9   2   6      116.03       74.07     48.17 o 
  -8   2   6      647.78      654.03     57.39 o 
  -7   2   6     1834.01     1784.90    150.01 o 
  -6   2   6     1365.99     1355.25     59.80 o 
  -5   2   6     5914.28     5872.45    160.89 o 
  -4   2   6     3171.30     3193.31    187.17 o 
  -3   2   6     7735.43     7519.35    148.43 o 
  -2   2   6    10883.63    10858.71    183.42 o 
  -1   2   6      383.77      430.70     11.74 o 
   0   2   6      195.69      256.18     16.69 o 
   1   2   6     1376.82     1381.96     32.59 o 
   2   2   6     2936.01     2966.69     40.93 o 
   3   2   6    36663.62    37574.22    512.33 o 
   4   2   6     1557.22     1577.30     27.68 o 
   5   2   6      304.78      317.59     10.21 o 
   6   2   6    88165.32    89645.13   1211.61 o 
   7   2   6    10196.83    10751.35    169.37 o 
   8   2   6      796.52      822.39     32.33 o 
   9   2   6     1372.07     1503.10     53.67 o 
  10   2   6      497.42      597.17     44.15 o 
  11   2   6      860.37      858.74     49.60 o 
  12   2   6      164.63      170.66     35.78 o 
  -9   3   6       22.00       43.28     27.77 o 
  -8   3   6       54.89       43.63     26.22 o 
  -7   3   6      231.59      262.19     36.83 o 
  -6   3   6    46165.72    44836.51   1241.14 o 
  -5   3   6     2845.03     3017.51    146.79 o 
  -4   3   6     2859.88     2900.61    117.57 o 
  -3   3   6    54840.70    55101.36    897.53 o 
  -2   3   6    23849.04    24437.31    371.31 o 
  -1   3   6      119.39      121.83      5.73 o 
   0   3   6      118.63      175.50     16.38 o 
   1   3   6     2588.16     2515.91     58.36 o 
   2   3   6     4960.51     5000.15     73.76 o 
   3   3   6      132.45      177.22      7.83 o 
   4   3   6      137.17      198.94      8.74 o 
   5   3   6    29883.43    30346.80    445.41 o 
   6   3   6    34421.32    35182.26    519.62 o 
   7   3   6      711.53      760.23     25.67 o 
   8   3   6     3031.75     3036.29     76.34 o 
   9   3   6     6998.48     7411.78    279.83 o 
  10   3   6       48.48       77.87     22.52 o 
  11   3   6      113.92      118.83     21.22 o 
  12   3   6     1356.91     1270.89     64.81 o 
  -9   4   6     3092.05     2887.53    176.16 o 
  -8   4   6      128.42      121.99     31.65 o 
  -7   4   6     1102.80      997.64     66.96 o 
  -6   4   6    15255.57    15087.08    438.00 o 
  -5   4   6    19778.95    19855.96    480.99 o 
  -4   4   6     2293.53     2272.44    101.84 o 
  -3   4   6      255.27      286.45     12.70 o 
  -2   4   6    13760.88    14284.15    237.87 o 
  -1   4   6     3699.70     3799.81     69.45 o 
   0   4   6      276.86      355.65     11.03 o 
   1   4   6     3567.47     3502.49     51.07 o 
   2   4   6    33685.66    33078.05    452.46 o 
   3   4   6   310354.84   252981.98   3479.91 o 
   4   4   6      301.05      296.46     11.25 o 
   5   4   6     1929.24     2079.23     46.96 o 
   6   4   6   102609.67   105522.66   1658.37 o 
   7   4   6     4592.99     4677.49    105.75 o 
   8   4   6      176.60      178.78     20.08 o 
   9   4   6      878.58      932.80     61.71 o 
  10   4   6      837.19      950.68     44.21 o 
  11   4   6     4971.39     5223.66    168.85 o 
  12   4   6       14.17       -5.90     22.02 o 
  -9   5   6      209.96      222.16     41.54 o 
  -8   5   6     2684.02     2580.66    151.39 o 
  -7   5   6      258.50      314.31     39.58 o 
  -6   5   6    33235.00    33205.83    880.15 o 
  -5   5   6     1502.21     1465.78     58.76 o 
  -4   5   6      984.40     1018.45     42.44 o 
  -3   5   6    10120.70    10258.07    196.55 o 
  -2   5   6      127.40      135.13     14.77 o 
  -1   5   6      261.72      291.39     10.80 o 
   0   5   6     8763.35     8770.21    128.67 o 
   1   5   6      216.15      229.00      9.15 o 
   2   5   6    12850.61    12491.43    189.37 o 
   3   5   6    31966.70    31715.37    466.79 o 
   4   5   6    10159.85    10221.92    170.01 o 
   5   5   6      266.96      285.65     12.80 o 
   6   5   6     4652.68     4740.77     84.95 o 
   7   5   6      244.98      246.54     20.20 o 
   8   5   6     1860.46     1987.35     72.74 o 
   9   5   6      427.49      455.04     34.39 o 
  10   5   6      268.69      311.33     29.75 o 
  11   5   6    11638.95    11024.25    254.88 o 
  12   5   6    10356.45     9436.79    262.50 o 
  -8   6   6     1681.65     1812.80    111.48 o 
  -7   6   6      183.15      219.53     35.03 o 
  -6   6   6    19383.64    18869.84    534.21 o 
  -5   6   6    28503.19    28458.23    666.98 o 
  -4   6   6     3984.51     3961.68    115.43 o 
  -3   6   6      168.32      195.60     15.94 o 
  -2   6   6     1455.17     1486.32     31.10 o 
  -1   6   6      494.59      536.54     17.56 o 
   0   6   6      900.19      986.44     21.99 o 
   1   6   6      176.21      189.63      8.82 o 
   2   6   6    28202.97    27832.04    409.72 o 
   3   6   6    96160.04    89198.02   1501.01 o 
   4   6   6      232.96      250.92      9.26 o 
   5   6   6      510.81      587.51     18.25 o 
   6   6   6    20148.07    19738.20    347.71 o 
   7   6   6     1922.42     1896.41     55.93 o 
   8   6   6     1464.37     1459.90     70.19 o 
   9   6   6     4155.93     4203.98    130.94 o 
  10   6   6      738.63      764.83     47.62 o 
  11   6   6    11766.00    11447.97    346.82 o 
  12   6   6     1969.90     2076.85    114.23 o 
  -8   7   6     7728.26     7836.34    283.51 o 
  -7   7   6      648.80      617.54     54.39 o 
  -6   7   6     1600.97     1664.94     85.37 o 
  -5   7   6     6875.13     7143.67    193.70 o 
  -4   7   6      290.16      317.37     27.05 o 
  -3   7   6     1224.31     1330.30     44.58 o 
  -2   7   6     2112.01     2124.15     48.54 o 
  -1   7   6    31358.14    31357.26    433.08 o 
   0   7   6   111905.76   108695.72   1461.96 o 
   1   7   6      488.99      492.38     15.64 o 
   2   7   6      433.47      525.79     15.14 o 
   3   7   6    49834.75    49236.34    654.87 o 
   4   7   6    13300.68    13304.77    216.01 o 
   5   7   6     4628.29     4793.21     87.49 o 
   6   7   6     2200.16     2284.93     77.87 o 
   7   7   6     1402.99     1495.45     60.84 o 
   8   7   6     6745.30     7080.88    463.81 o 
   9   7   6      568.32      563.47     39.64 o 
  10   7   6       31.56       69.99     19.82 o 
  11   7   6    19258.30    17766.69    472.06 o 
  -8   8   6     1998.74     1895.22    290.40 o 
  -7   8   6     2149.80     2143.66    105.05 o 
  -6   8   6     3918.73     3816.07    147.88 o 
  -5   8   6     3959.68     3656.76    139.07 o 
  -4   8   6     5060.27     5109.17    124.95 o 
  -3   8   6     3326.85     3363.00     88.00 o 
  -2   8   6      434.16      482.50     22.08 o 
  -1   8   6    17484.41    17577.11    290.91 o 
   0   8   6      512.51      551.81     19.03 o 
   1   8   6      861.90      840.64     19.59 o 
   2   8   6     1606.66     1567.52     31.74 o 
   3   8   6    31760.24    31465.32    463.40 o 
   4   8   6     1161.36     1178.96     27.62 o 
   5   8   6     1441.86     1541.80     51.78 o 
   6   8   6     1639.22     1539.68     61.46 o 
   7   8   6     3641.72     3687.21    116.40 o 
   8   8   6     3664.22     3497.40    114.42 o 
   9   8   6    14379.77    14286.34    378.48 o 
  10   8   6     1390.52     1233.31     62.05 o 
  11   8   6     1521.57     1561.69     73.81 o 
  -7   9   6     3678.84     3612.28    120.69 o 
  -6   9   6     1924.99     1882.43     77.08 o 
  -5   9   6     4483.58     4301.44    129.15 o 
  -4   9   6      398.15      418.77     28.09 o 
  -3   9   6     1757.22     1889.09     57.73 o 
  -2   9   6     6132.91     6136.99    123.01 o 
  -1   9   6    11479.76    11669.93    212.41 o 
   0   9   6   160662.48   150863.11   3429.62 o 
   1   9   6       13.81       57.50     15.01 o 
   2   9   6      104.73      161.87     13.25 o 
   3   9   6    41630.88    44049.73   1064.11 o 
   4   9   6     1764.10     1740.10     47.40 o 
   5   9   6     1661.78     1660.62     54.63 o 
   6   9   6    10947.03    10825.87    434.90 o 
   7   9   6     1442.07     1369.94     60.03 o 
   8   9   6    19518.75    19663.44    492.98 o 
   9   9   6      901.93      845.31     50.84 o 
  10   9   6     1342.17     1287.96     64.63 o 
  11   9   6     8031.94     7963.43    230.13 o 
  -7  10   6      686.27      644.35     46.60 o 
  -6  10   6      437.68      560.25     42.36 o 
  -5  10   6     5695.06     5586.29    134.60 o 
  -4  10   6     1691.29     1952.27    163.69 o 
  -3  10   6    23124.80    23085.74    437.10 o 
  -2  10   6      166.53      211.81     17.60 o 
  -1  10   6      624.82      617.21     26.72 o 
   0  10   6     4317.45     4410.64    105.30 o 
   1  10   6     9524.77     9232.89    193.23 o 
   2  10   6     4869.28     4901.21    130.54 o 
   3  10   6      140.93      163.39     20.53 o 
   4  10   6     4040.09     4185.41    129.80 o 
   5  10   6     3761.93     3675.23    100.07 o 
   6  10   6      524.12      588.16     74.32 o 
   7  10   6      377.00      360.93     57.80 o 
   8  10   6     7560.55     7542.38    320.67 o 
   9  10   6    21368.39    21307.29   1501.52 o 
  10  10   6       62.04       61.66     22.90 o 
  -6  11   6     3392.64     3352.33    123.34 o 
  -5  11   6     1085.41     1045.63     56.28 o 
  -4  11   6     4128.79     4153.19    106.96 o 
  -3  11   6     8469.18     8322.35    179.95 o 
  -2  11   6     1487.31     1522.71     52.74 o 
  -1  11   6     1380.46     1439.20     57.32 o 
   0  11   6    32406.86    32049.70    616.74 o 
   1  11   6       11.08       53.16     20.51 o 
   2  11   6     3963.22     3843.79    114.44 o 
   3  11   6     4948.88     4709.53    156.67 o 
   4  11   6      741.23      811.43     57.80 o 
   5  11   6     3300.97     3208.91    105.82 o 
   6  11   6     9579.02     9665.21    260.52 o 
   7  11   6      186.78      208.23     30.27 o 
   8  11   6     6839.50     6928.94    201.05 o 
   9  11   6      212.39      266.80     33.60 o 
  -5  12   6     3450.67     3440.96    116.40 o 
  -4  12   6    10746.98    11078.21    400.10 o 
  -3  12   6    42088.43    42753.37    786.02 o 
  -2  12   6     4257.39     4176.38    121.32 o 
  -1  12   6     2799.71     2686.73     88.11 o 
   0  12   6    11414.08    10911.82    255.51 o 
   1  12   6     5712.47     5589.73    146.74 o 
   2  12   6     4147.94     4044.28    243.60 o 
   3  12   6     8346.16     7747.02    213.58 o 
   4  12   6     1950.31     1916.19     76.05 o 
   5  12   6    17749.25    18449.69    846.41 o 
   6  12   6     5622.40     5638.97    168.64 o 
   7  12   6       99.66      106.99     24.42 o 
   8  12   6     4669.22     4518.84    200.94 o 
   9  12   6    27734.79    27168.16    682.91 o 
  -4  13   6     1025.96     1058.42     58.51 o 
  -3  13   6     3103.36     3061.61    130.01 o 
  -2  13   6     2118.01     2037.38     99.04 o 
  -1  13   6      141.77      197.75     25.93 o 
   0  13   6      334.11      340.91     30.61 o 
   1  13   6     5959.64     5731.44    193.60 o 
   2  13   6     3953.27     3926.33    144.92 o 
   3  13   6     3294.78     3406.03    231.21 o 
   4  13   6     5840.19     5614.13    168.64 o 
   5  13   6      237.51      259.27     48.17 o 
   6  13   6    15370.06    15079.76    408.76 o 
   7  13   6     1529.12     1448.11     70.66 o 
  -3  14   6    33692.46    34372.86    941.65 o 
  -2  14   6        1.65       38.33     24.95 o 
  -1  14   6     5494.03     5113.34    184.63 o 
   0  14   6    14272.84    13665.23    405.64 o 
   1  14   6      244.03      224.46     35.65 o 
   2  14   6       35.21        8.26     27.53 o 
   3  14   6     9168.30     8902.67    308.29 o 
   4  14   6      321.17      374.33     52.30 o 
   5  14   6     7736.70     8075.20    294.52 o 
   6  14   6     6056.45     6085.91    239.47 o 
  -1  15   6     1955.98     1848.26     98.16 o 
   0  15   6     4203.42     3906.77    155.38 o 
   1  15   6     4345.67     4607.79    239.47 o 
   2  15   6     5843.17     5918.41    180.55 o 
   3  15   6     7474.58     7700.20    223.45 o 
   4  15   6      587.80      596.93     46.24 o 
   0 -10   7      647.15      767.96     96.34 o 
   1 -10   7    23848.19    22389.33    916.60 o 
   2 -10   7      907.59      993.67    107.35 o 
   3 -10   7     2427.55     2364.45    167.91 o 
   4 -10   7     1129.84     1156.86     65.69 o 
  -2  -9   7     1886.83     1882.75    148.64 o 
  -1  -9   7       25.66       19.27     38.54 o 
   0  -9   7    10629.42    10272.56    465.18 o 
   1  -9   7     3134.47     3305.83    200.94 o 
   2  -9   7     1665.16     1621.26    129.37 o 
   3  -9   7      702.95      751.45     90.83 o 
   4  -9   7     2611.25     2587.41    167.91 o 
   5  -9   7     7985.79     8067.87    232.12 o 
   6  -9   7      215.83      244.95     33.60 o 
   7  -9   7     2719.16     2943.57    112.30 o 
  -3  -8   7     7222.81     7159.41    352.33 o 
  -2  -8   7    29316.63    29606.54   1169.84 o 
  -1  -8   7     1949.43     1992.85    143.13 o 
   0  -8   7      297.66      311.04     57.80 o 
   1  -8   7    15450.49    14475.72    608.32 o 
   2  -8   7     1556.47     1425.83    112.85 o 
   3  -8   7     5409.63     5251.89    267.00 o 
   4  -8   7     2430.02     2425.01    156.90 o 
   5  -8   7      347.40      306.04     32.51 o 
   6  -8   7     9410.64     9839.99    271.82 o 
   7  -8   7      209.78      227.19     31.57 o 
   8  -8   7     3198.71     3079.37    113.07 o 
  -4  -7   7      132.91      264.25     60.56 o 
  -3  -7   7      333.79      357.83     63.31 o 
  -2  -7   7    24659.70    23347.22    935.87 o 
  -1  -7   7      789.09      693.65     79.82 o 
   0  -7   7     3072.58     2920.47    173.41 o 
   1  -7   7     2613.88     2466.29    154.14 o 
   2  -7   7      107.87      154.14     41.29 o 
   3  -7   7      689.39      704.66     77.07 o 
   4  -7   7     5362.53     5072.97    253.24 o 
   5  -7   7     3609.16     3515.26    123.87 o 
   6  -7   7    19965.21    20068.35    507.67 o 
   7  -7   7    28983.58    28915.88    717.16 o 
   8  -7   7     3433.80     3508.13    121.03 o 
   9  -7   7       57.61       90.22     25.79 o 
  -5  -6   7      452.71      465.40     60.56 o 
  -4  -6   7      110.50      134.71     32.07 o 
  -3  -6   7    11525.91    11754.13    357.06 o 
  -2  -6   7    26651.60    25136.38    996.43 o 
  -1  -6   7      536.85      649.60     74.32 o 
   0  -6   7     5798.97     5477.60    267.00 o 
   1  -6   7     6737.96     6187.76    289.02 o 
   2  -6   7     2511.05     2342.43    143.13 o 
   3  -6   7      671.28      600.06     66.06 o 
   4  -6   7      388.03      382.61     55.05 o 
   5  -6   7      259.92      294.76     29.01 o 
   6  -6   7     4353.56     4540.41    138.87 o 
   7  -6   7     3552.41     3851.97    132.12 o 
   8  -6   7     1212.81     1176.13     60.84 o 
   9  -6   7     1612.63     1622.54     73.41 o 
  10  -6   7     2101.98     2048.53     86.63 o 
  -6  -5   7     3503.63     3439.84    149.87 o 
  -5  -5   7    42237.86    40679.80   1328.11 o 
  -4  -5   7      161.47      155.63     31.14 o 
  -3  -5   7     1408.47     1418.17     77.78 o 
  -2  -5   7    18822.70    17762.14    501.98 o 
  -1  -5   7     2899.46     2639.96    105.74 o 
   0  -5   7     1028.34     1056.98     85.33 o 
   1  -5   7     2878.51     2835.14    156.90 o 
   2  -5   7      132.40      140.38     35.78 o 
   3  -5   7    32698.02    31324.14   1197.36 o 
   4  -5   7     6176.92     6330.89    286.27 o 
   5  -5   7     3813.38     3746.35    115.69 o 
   6  -5   7    37753.07    37688.06   1428.58 o 
   7  -5   7    18567.23    18693.96    470.59 o 
   8  -5   7     6967.60     6854.66    195.09 o 
   9  -5   7      611.93      599.65     42.23 o 
  10  -5   7      999.77     1019.97     57.52 o 
  -6  -4   7     3144.57     3003.95    109.65 o 
  -5  -4   7     2391.73     2356.70    111.80 o 
  -4  -4   7     1040.79      858.80     61.29 o 
  -3  -4   7     3279.25     3092.25    100.64 o 
  -2  -4   7    10739.58    10802.95    310.97 o 
  -1  -4   7       79.76      108.57     20.37 o 
   0  -4   7      107.16      132.44     22.02 o 
   1  -4   7      812.54      908.34     74.32 o 
   2  -4   7     4351.65     3963.69    192.68 o 
   3  -4   7    16508.06    16421.78    646.85 o 
   4  -4   7    46079.49    46190.72   1728.61 o 
   5  -4   7     3232.15     3207.36     86.22 o 
   6  -4   7     2496.27     2666.39    105.05 o 
   7  -4   7     8057.67     8197.56    253.86 o 
   8  -4   7      152.09      176.89     21.02 o 
   9  -4   7     2178.84     2214.24     71.70 o 
  10  -4   7     1320.04     1238.65     77.07 o 
  11  -4   7      592.12      613.82     60.56 o 
  -7  -3   7      212.11      214.21     32.75 o 
  -6  -3   7     5120.92     4848.85    158.68 o 
  -5  -3   7    50860.88    49140.40   1074.70 o 
  -4  -3   7     3194.14     3010.28    101.12 o 
  -3  -3   7     1325.20     1398.26     50.27 o 
  -2  -3   7     4855.06     4438.66    152.71 o 
  -1  -3   7      208.40      264.67     27.04 o 
   0  -3   7      177.54      240.84     23.81 o 
   1  -3   7      236.42      250.41     24.64 o 
   2  -3   7     3069.51     3141.34    128.95 o 
   3  -3   7    34673.16    34576.41    635.71 o 
   4  -3   7       53.03      144.46     44.43 o 
   5  -3   7     7811.34     8084.08    209.37 o 
   6  -3   7     7367.59     7856.54    178.58 o 
   7  -3   7     9280.19     9471.87    212.56 o 
   8  -3   7     3063.81     3052.93     85.80 o 
   9  -3   7      201.91      222.46     23.04 o 
  10  -3   7      595.55      655.11     55.05 o 
  11  -3   7     1908.84     1882.75    101.84 o 
  -7  -2   7      807.78      816.72     53.49 o 
  -6  -2   7      616.56      522.69     42.91 o 
  -5  -2   7     9155.25     8500.29    223.52 o 
  -4  -2   7     5514.90     5241.58    254.27 o 
  -3  -2   7      587.40      519.44     35.39 o 
  -2  -2   7      373.47      384.48     35.48 o 
  -1  -2   7       63.28      109.67     14.57 o 
   0  -2   7    31372.57    31764.27    520.16 o 
   1  -2   7    16677.11    17090.46    286.58 o 
   2  -2   7     1927.42     1889.21     38.40 o 
   3  -2   7    26915.90    27138.54    426.75 o 
   4  -2   7    93347.59    92216.52   1418.77 o 
   5  -2   7     2335.88     2414.52     63.53 o 
   6  -2   7     3022.40     3153.91     82.50 o 
   7  -2   7     6921.61     7250.64    186.94 o 
   8  -2   7      205.43      253.80     20.94 o 
   9  -2   7     1712.75     1850.86     61.45 o 
  10  -2   7     2309.47     2304.95     87.96 o 
  11  -2   7     1149.30     1145.07     77.07 o 
  12  -2   7    28550.91    28040.34    913.85 o 
  -8  -1   7     3147.53     3170.63    161.47 o 
  -7  -1   7      666.70      671.51     48.13 o 
  -6  -1   7     3778.89     3584.55    119.10 o 
  -5  -1   7    20683.79    19668.16    466.43 o 
  -4  -1   7      173.34      195.17     18.15 o 
  -3  -1   7      802.17      808.90     57.66 o 
  -2  -1   7     1723.11     1844.05     78.43 o 
  -1  -1   7     1485.96     1550.59     43.72 o 
   0  -1   7      154.89      180.97     24.12 o 
   1  -1   7    26967.63    26918.89    408.04 o 
   2  -1   7      873.55      846.29     19.43 o 
   3  -1   7    19245.46    19271.36    313.60 o 
   4  -1   7     4332.85     4440.03     80.85 o 
   5  -1   7      134.85      156.74     13.47 o 
   6  -1   7      544.77      569.20     22.14 o 
   7  -1   7      190.60      211.95     18.54 o 
   8  -1   7        9.23       28.08     11.94 o 
   9  -1   7    14075.42    14359.84    373.67 o 
  10  -1   7      339.16      355.60     32.41 o 
  11  -1   7     3188.84     3022.31    134.88 o 
  12  -1   7    20306.24    19631.26    655.11 o 
  -8   0   7    42800.62    42256.56    942.84 o 
  -7   0   7     1065.20     1030.94     59.23 o 
  -6   0   7      801.83      852.78     51.85 o 
  -5   0   7     7340.73     7418.56    277.43 o 
  -4   0   7      766.95      814.27     48.07 o 
  -3   0   7      321.73      321.90     29.16 o 
  -2   0   7       20.87       41.10      7.49 o 
  -1   0   7      445.54      512.11     16.55 o 
   0   0   7   104635.02   102465.81   1409.54 o 
   1   0   7    22618.43    23017.43    323.91 o 
   2   0   7     2577.85     2696.63     44.75 o 
   3   0   7    22025.37    22727.25    330.57 o 
   4   0   7    40897.13    41184.42    620.39 o 
   5   0   7     3214.59     3243.37     59.66 o 
   6   0   7      244.31      280.98     12.44 o 
   7   0   7      491.25      546.16     24.63 o 
   8   0   7     3864.03     3914.98    121.51 o 
   9   0   7       52.34       83.95     20.37 o 
  10   0   7      125.62      174.69     24.95 o 
  11   0   7      491.68      498.21     52.30 o 
  12   0   7    18232.96    17517.29    586.30 o 
  -8   1   7       49.88      157.17     43.53 o 
  -7   1   7     4973.22     4920.07    271.55 o 
  -6   1   7      272.39      256.42     30.70 o 
  -5   1   7      810.95      831.38     36.90 o 
  -4   1   7     1060.52     1045.64     49.68 o 
  -3   1   7     8351.05     8126.46    195.07 o 
  -2   1   7    13234.89    12846.44    217.54 o 
  -1   1   7     3095.77     3068.12     55.15 o 
   0   1   7    13248.45    13785.61    198.01 o 
   1   1   7   104922.11    99233.35   1378.73 o 
   2   1   7     3695.56     3816.49     63.06 o 
   3   1   7      676.60      676.57     17.64 o 
   4   1   7     5068.72     5245.74    101.53 o 
   5   1   7      713.38      741.46     22.03 o 
   6   1   7      821.59      842.58     19.46 o 
   7   1   7      319.83      321.22     15.41 o 
   8   1   7     1125.56     1131.23     40.89 o 
   9   1   7    69116.43    70044.65   1705.61 o 
  10   1   7     5493.62     5618.74    169.16 o 
  11   1   7     3318.32     3254.28    147.26 o 
  12   1   7    16366.27    15516.18    525.74 o 
  -8   2   7    23973.09    23692.95   1311.59 o 
  -7   2   7      110.71      250.48     57.80 o 
  -6   2   7     1066.34     1076.57     74.53 o 
  -5   2   7      135.95      153.80     18.60 o 
  -4   2   7     1454.75     1446.97     71.94 o 
  -3   2   7     1079.98     1055.35     44.48 o 
  -2   2   7     4369.61     4419.54     76.03 o 
  -1   2   7      346.75      355.00     14.55 o 
   0   2   7    31758.32    32029.11    674.12 o 
   1   2   7      765.55      869.48     25.60 o 
   2   2   7      198.26      250.37      7.52 o 
   3   2   7      464.50      494.41     13.20 o 
   4   2   7     1716.65     1654.87     33.79 o 
   5   2   7      491.50      490.72     14.05 o 
   6   2   7    15770.27    16492.82    214.21 o 
   7   2   7     3899.55     4075.91     78.85 o 
   8   2   7     2993.75     3001.07     80.99 o 
   9   2   7     2817.29     2865.08     81.80 o 
  10   2   7    21596.72    21505.94    465.22 o 
  11   2   7      387.38      407.68     37.03 o 
  12   2   7     1442.20     1329.49     88.08 o 
  -8   3   7     1433.14     1332.39     84.65 o 
  -7   3   7     1086.88     1212.84    132.12 o 
  -6   3   7      119.87      106.18     27.04 o 
  -5   3   7      175.40      171.61     19.96 o 
  -4   3   7      395.59      448.67     52.30 o 
  -3   3   7    79151.15    79052.34   1847.43 o 
  -2   3   7    52171.97    52384.78    785.51 o 
  -1   3   7        7.21      -13.36      8.90 o 
   0   3   7    10545.00    10705.15    389.37 o 
   1   3   7   110767.12   106856.66   2024.01 o 
   2   3   7      682.57      793.31     14.49 o 
   3   3   7      232.61      258.66      9.42 o 
   4   3   7      580.37      576.85     20.74 o 
   5   3   7      197.64      237.21     12.72 o 
   6   3   7    22119.48    22519.35    463.82 o 
   7   3   7      110.46      132.27     12.70 o 
   8   3   7      648.61      654.44     32.42 o 
   9   3   7    56336.87    57496.70   1167.62 o 
  10   3   7     6689.90     7014.61    179.32 o 
  11   3   7     1641.21     1620.97     92.71 o 
  12   3   7     2298.91     2292.88    115.61 o 
  -8   4   7      517.45      486.75     85.33 o 
  -7   4   7     2733.83     2538.91    199.56 o 
  -6   4   7     2565.47     2626.50    112.37 o 
  -5   4   7     8612.00     8492.26    335.28 o 
  -4   4   7      626.27      555.92     50.92 o 
  -3   4   7     3852.31     3937.50     96.54 o 
  -2   4   7    49849.40    50225.23    752.75 o 
  -1   4   7     3810.84     4085.96     68.91 o 
   0   4   7     2604.26     2470.76     71.51 o 
   1   4   7     4254.62     4175.43     79.92 o 
   2   4   7      151.01      167.64      9.34 o 
   3   4   7      141.50      194.60      8.38 o 
   4   4   7     1060.02     1099.26     26.76 o 
   5   4   7       31.82       56.14      6.88 o 
   6   4   7    56458.18    58592.44    915.40 o 
   7   4   7     9444.62    10107.68    187.42 o 
   8   4   7     1672.25     1654.48     54.55 o 
   9   4   7    14369.99    14662.93    321.43 o 
  10   4   7    20788.70    21237.71    457.15 o 
  11   4   7      176.07      159.80     23.13 o 
  12   4   7     1063.37     1002.09     57.52 o 
  -8   5   7     1415.77     1555.32     93.36 o 
  -7   5   7     4140.32     3838.16    174.79 o 
  -6   5   7     3356.89     3291.02    135.26 o 
  -5   5   7      107.94      191.65     22.59 o 
  -4   5   7      183.49      201.51     29.00 o 
  -3   5   7    40791.24    41326.00    816.87 o 
  -2   5   7    29557.78    30191.57    491.43 o 
  -1   5   7     2760.26     2809.22     54.93 o 
   0   5   7      920.14      955.04     20.40 o 
   1   5   7      194.73      227.68      7.99 o 
   2   5   7     1747.20     1709.36     30.08 o 
   3   5   7    13979.40    14148.96    200.86 o 
   4   5   7     2625.24     2761.32     57.19 o 
   5   5   7     8353.81     8016.89    137.99 o 
   6   5   7     2422.13     2614.60     64.28 o 
   7   5   7     2985.58     3164.40     96.55 o 
   8   5   7      192.44      192.38     21.82 o 
   9   5   7     7208.68     7728.60    224.62 o 
  10   5   7       53.38       77.67     19.31 o 
  11   5   7      687.69      639.92     39.18 o 
  12   5   7      275.66      351.89     33.19 o 
  -8   6   7       26.03       69.33     30.42 o 
  -7   6   7     1724.80     1700.87     92.31 o 
  -6   6   7    16366.37    15955.70    466.00 o 
  -5   6   7    46986.45    46304.45   1185.54 o 
  -4   6   7        7.99       41.90     28.69 o 
  -3   6   7     5912.19     6052.57    195.54 o 
  -2   6   7    56116.87    56756.27    962.51 o 
  -1   6   7      115.28      150.44      8.65 o 
   0   6   7     9617.18     9582.31    131.32 o 
   1   6   7      295.28      309.87     11.11 o 
   2   6   7      378.77      375.68     13.74 o 
   3   6   7    27192.76    27833.34    412.07 o 
   4   6   7     1845.98     1909.66     32.65 o 
   5   6   7      392.48      424.40     17.23 o 
   6   6   7    91184.49    92691.54   1709.80 o 
   7   6   7    17335.96    17556.60    434.73 o 
   8   6   7      140.74      136.08     21.15 o 
   9   6   7     6604.24     6614.01    187.08 o 
  10   6   7     1752.95     1761.46    150.01 o 
  11   6   7      280.55      309.10     28.57 o 
  12   6   7      918.75      903.93     60.59 o 
  -8   7   7     1822.01     1826.81    144.51 o 
  -7   7   7       72.07       81.20     29.20 o 
  -6   7   7     2367.86     2411.10    110.74 o 
  -5   7   7     2884.25     2899.57    128.84 o 
  -4   7   7     3940.01     4057.37    153.14 o 
  -3   7   7      237.48      254.69     18.87 o 
  -2   7   7       57.91       93.44     23.00 o 
  -1   7   7     4187.42     4344.51     71.31 o 
   0   7   7      281.99      310.21     12.52 o 
   1   7   7     6186.22     6070.64     93.29 o 
   2   7   7      976.28      959.26     24.58 o 
   3   7   7    36180.16    36512.72    488.92 o 
   4   7   7    31680.28    32537.72    520.71 o 
   5   7   7      119.85      142.47     20.85 o 
   6   7   7      794.75      896.03     78.84 o 
   7   7   7    37172.40    37577.64    899.95 o 
   8   7   7     4539.19     4655.06    138.86 o 
   9   7   7      249.75      265.07     28.42 o 
  10   7   7     1470.18     1555.65    111.48 o 
  11   7   7     2322.52     2228.31    108.73 o 
  12   7   7     9925.65     9350.55    261.21 o 
  -7   8   7     1915.53     1897.00    101.15 o 
  -6   8   7    23527.57    22622.71    639.11 o 
  -5   8   7    42176.46    41260.16   1107.22 o 
  -4   8   7     1028.32     1034.59     42.93 o 
  -3   8   7     1901.60     1934.97     60.06 o 
  -2   8   7     7540.76     7681.98    148.15 o 
  -1   8   7     3464.62     3565.12     76.84 o 
   0   8   7      679.39      662.57     32.83 o 
   1   8   7     3229.53     3120.27     58.42 o 
   2   8   7     1944.83     1815.94     38.84 o 
   3   8   7    43253.84    41878.19    666.01 o 
   4   8   7     1451.98     1460.61     64.23 o 
   5   8   7      145.39      154.01     20.73 o 
   6   8   7    16725.72    16753.71    367.60 o 
   7   8   7     1611.75     1532.08     63.46 o 
   8   8   7      186.78      241.59     46.79 o 
   9   8   7      739.00      682.29     44.24 o 
  10   8   7      145.54      203.45     28.42 o 
  11   8   7     1509.05     1575.10     72.67 o 
  -7   9   7      473.48      455.42     41.77 o 
  -6   9   7      142.99      167.54     28.25 o 
  -5   9   7    20925.45    20813.76    478.75 o 
  -4   9   7      204.55      231.51     33.09 o 
  -3   9   7     3603.12     3789.60     87.10 o 
  -2   9   7     4857.77     4892.33    103.69 o 
  -1   9   7     1676.12     1641.99     45.61 o 
   0   9   7    24730.34    24877.46    427.70 o 
   1   9   7      154.91      178.37     15.60 o 
   2   9   7      702.93      732.55     29.23 o 
   3   9   7    38224.65    38063.12    719.77 o 
   4   9   7    27904.41    28148.99    813.74 o 
   5   9   7     2440.50     2412.12     98.16 o 
   6   9   7     5894.84     5917.54    146.29 o 
   7   9   7     4689.44     4577.27    138.22 o 
   8   9   7       70.11       66.45     19.82 o 
   9   9   7     1779.95     1881.20     90.83 o 
  10   9   7      102.18      121.89     24.42 o 
  11   9   7     8015.04     7708.73    223.54 o 
  -6  10   7     1713.19     1841.20    117.49 o 
  -5  10   7     3083.52     3005.37    104.14 o 
  -4  10   7     8835.37     9013.63    194.26 o 
  -3  10   7     1214.18     1231.69     47.69 o 
  -2  10   7      542.91      639.42     29.13 o 
  -1  10   7     2001.08     1991.11     53.93 o 
   0  10   7    13124.42    13261.95    270.10 o 
   1  10   7    24189.82    24924.89    483.55 o 
   2  10   7      153.68      150.56     15.94 o 
   3  10   7     1637.04     1683.91     60.35 o 
   4  10   7     4405.99     4345.62    155.13 o 
   5  10   7      309.08      315.27     32.07 o 
   6  10   7     1793.01     1788.96     89.46 o 
   7  10   7      733.76      764.22     46.24 o 
   8  10   7     1496.41     1484.35    104.60 o 
   9  10   7    11079.84    11102.07    299.56 o 
  10  10   7       44.80      143.42     27.48 o 
  -6  11   7     3587.27     3795.65    127.56 o 
  -5  11   7     6708.93     6707.91    188.46 o 
  -4  11   7       67.12      135.98     24.33 o 
  -3  11   7     2919.86     2935.64     84.13 o 
  -2  11   7     1194.86     1187.97     46.59 o 
  -1  11   7     3059.19     2921.58     79.81 o 
   0  11   7    29157.17    29496.36    659.12 o 
   1  11   7     3896.73     3997.73     99.50 o 
   2  11   7      367.01      369.33     24.41 o 
   3  11   7    16713.66    15849.24    624.83 o 
   4  11   7     6852.95     7005.27    311.04 o 
   5  11   7     2264.95     2067.17    129.37 o 
   6  11   7     4677.85     4514.50    138.87 o 
   7  11   7      126.49      147.73     24.42 o 
   8  11   7      566.15      604.35     82.58 o 
   9  11   7     1140.48     1193.27     62.05 o 
  -5  12   7     2070.43     2181.39     89.24 o 
  -4  12   7     7509.84     7540.22    205.47 o 
  -3  12   7     8432.05     8530.21    223.39 o 
  -2  12   7      143.06      139.59     23.21 o 
  -1  12   7     3059.68     3054.84     97.15 o 
   0  12   7    10344.76    10526.27    250.53 o 
   1  12   7    31919.48    32871.16    897.29 o 
   2  12   7     4196.66     4252.57    150.83 o 
   3  12   7     2916.29     2920.47    162.40 o 
   4  12   7    14419.97    14316.07    578.04 o 
   5  12   7       88.69       85.33     35.78 o 
   6  12   7       29.92       71.81     21.15 o 
   7  12   7     4439.65     4553.67    144.84 o 
   8  12   7     4483.04     4657.16    150.10 o 
   9  12   7    32597.20    31784.87   1197.36 o 
  -4  13   7      736.38      723.53     49.73 o 
  -3  13   7      130.31      138.62     27.52 o 
  -2  13   7     8832.21     8846.20    282.95 o 
  -1  13   7      107.60      121.07     30.12 o 
   0  13   7    13853.51    13989.32    328.74 o 
   1  13   7      314.58      366.71     32.20 o 
   2  13   7      277.90      352.33     55.05 o 
   3  13   7       78.94       99.09     35.78 o 
   4  13   7      689.08      624.83     71.57 o 
   5  13   7     1525.02     1570.96     70.06 o 
   6  13   7     5802.20     5682.66    344.07 o 
   7  13   7      115.24      149.93     27.48 o 
   8  13   7      219.81      189.86     31.02 o 
  -3  14   7    20796.98    21768.04    624.45 o 
  -2  14   7     3547.27     3629.51    149.72 o 
  -1  14   7     1551.82     1605.85    115.61 o 
   0  14   7     6037.80     6011.75    209.06 o 
   1  14   7     9611.60     8899.03    393.62 o 
   2  14   7     6490.29     6487.79    305.53 o 
   3  14   7     7361.97     7148.40    330.31 o 
   4  14   7     2157.68     2056.16    140.38 o 
   5  14   7      485.05      559.17     75.70 o 
   6  14   7      134.55      189.70     30.00 o 
  -1  15   7     1744.85     1799.96     99.04 o 
   0  15   7     1004.85     1084.67     73.65 o 
   1  15   7     3912.11     3963.69    217.45 o 
   2  15   7     2682.29     2408.49    154.14 o 
   3  15   7      449.60      489.96     71.57 o 
   4  15   7     2291.77     2174.52    148.64 o 
   0  -9   8     3090.44     3085.62    200.94 o 
   1  -9   8     3954.28     3793.03    225.71 o 
   2  -9   8        6.57       46.79     44.04 o 
   3  -9   8      478.97      531.24     79.82 o 
   4  -9   8    13898.15    13454.52    580.79 o 
   5  -9   8     1048.80     1103.89     63.14 o 
  -2  -8   8     4721.49     4533.47    255.99 o 
  -1  -8   8     4751.04     4316.02    244.98 o 
   0  -8   8      379.14      377.10     66.06 o 
   1  -8   8    56311.80    55755.87   2119.47 o 
   2  -8   8     7588.67     7032.79    338.56 o 
   3  -8   8     3748.72     3765.50    214.70 o 
   4  -8   8     2190.95     2135.99    148.64 o 
   5  -8   8     3047.14     3126.91    189.93 o 
   6  -8   8     1620.16     1617.63     73.81 o 
   7  -8   8     7251.30     6925.59    206.32 o 
  -3  -7   8     1186.76     1208.37    112.85 o 
  -2  -7   8     1545.54     1811.18    140.38 o 
  -1  -7   8     1934.18     1921.29    140.38 o 
   0  -7   8     2084.88     2268.11    154.14 o 
   1  -7   8       99.20      184.42     46.79 o 
   2  -7   8     6076.08     5761.11    286.27 o 
   3  -7   8      870.74      787.23     82.58 o 
   4  -7   8     4793.03     4445.39    233.97 o 
   5  -7   8     1498.04     1571.71    121.11 o 
   6  -7   8      586.25      567.50     48.17 o 
   7  -7   8     5734.72     5633.93    171.92 o 
   8  -7   8     5825.60     5961.34    181.21 o 
  -4  -6   8     1939.66     1959.82    148.64 o 
  -3  -6   8      778.11      723.92     88.08 o 
  -2  -6   8    21511.67    20982.77    853.29 o 
   0  -6   8      439.00      401.87     60.56 o 
   1  -6   8    40529.02    39130.40   1497.39 o 
   2  -6   8     6593.73     6468.52    302.78 o 
   3  -6   8     3621.31     3603.10    195.43 o 
   4  -6   8      113.65      118.36     38.54 o 
   5  -6   8      281.48      302.78     52.30 o 
   6  -6   8     4046.73     3889.37    209.19 o 
   7  -6   8      407.66      418.48     36.15 o 
   8  -6   8      122.76      128.29     25.42 o 
   9  -6   8     9518.08     9721.18    333.06 o 
  -5  -5   8     1652.81     1751.22     98.28 o 
  -4  -5   8     3173.71     3114.97    136.24 o 
  -3  -5   8      942.13      902.84     93.59 o 
  -2  -5   8    34728.83    33578.48   1304.71 o 
  -1  -5   8    18445.61    18431.15    748.70 o 
   0  -5   8     3480.77     3146.18    178.92 o 
   1  -5   8      509.05      484.45     60.56 o 
   2  -5   8     4060.94     3941.67    203.69 o 
   3  -5   8      203.56      255.99     46.79 o 
   4  -5   8     5147.90     4940.85    239.47 o 
   5  -5   8     6835.46     6980.49    316.54 o 
   6  -5   8     8406.48     8230.16    360.59 o 
   7  -5   8    16933.87    17524.71    446.91 o 
   8  -5   8     2107.33     2101.32     82.65 o 
   9  -5   8       47.09       97.31     23.81 o 
  10  -5   8    28950.12    28827.57    935.87 o 
  -6  -4   8      263.13      279.64     43.76 o 
  -5  -4   8       69.64       55.72     28.17 o 
  -4  -4   8      135.43      155.55     55.05 o 
  -3  -4   8     4501.24     4604.34    170.23 o 
  -2  -4   8     5904.27     6326.07    265.62 o 
  -1  -4   8     3114.26     2821.37    165.15 o 
   0  -4   8      110.03      137.63     35.78 o 
   1  -4   8     7480.81     7228.22    322.05 o 
   2  -4   8     2760.02     2760.82    151.39 o 
   3  -4   8     1080.39     1076.25     85.33 o 
   4  -4   8    12568.44    12119.52    495.46 o 
   5  -4   8     1675.40     1633.68     82.58 o 
   6  -4   8     1249.97     1376.44     83.95 o 
   7  -4   8    31956.89    31845.14    878.20 o 
   8  -4   8     3259.67     3370.17     95.58 o 
   9  -4   8     2587.40     2706.89     83.35 o 
  10  -4   8       24.44       50.38     22.32 o 
  11  -4   8       92.23      126.62     38.54 o 
  -6  -3   8      108.49      170.64     30.11 o 
  -5  -3   8    28400.92    27373.89    626.06 o 
  -4  -3   8     2674.16     2674.54     97.41 o 
  -3  -3   8        8.15       39.25     15.35 o 
  -2  -3   8    53893.16    52914.88   1961.20 o 
  -1  -3   8    14851.23    14925.44   1030.83 o 
   0  -3   8     1209.23     1291.31     60.73 o 
   1  -3   8      970.11      897.33     74.32 o 
   2  -3   8      837.32      773.47     66.06 o 
   3  -3   8     5483.57     5668.66    184.63 o 
   4  -3   8     3855.24     3974.77    138.03 o 
   5  -3   8      791.93      892.44     53.50 o 
   6  -3   8     9381.80     9980.02    299.44 o 
   7  -3   8    19752.40    20335.40    571.74 o 
   8  -3   8      372.26      355.32     25.92 o 
   9  -3   8      826.87      822.07     46.82 o 
  10  -3   8     5819.14     5725.05    175.26 o 
  11  -3   8     2346.17     2257.10    115.61 o 
  -6  -2   8      299.14      341.79     37.06 o 
  -5  -2   8    10680.57    10702.39    334.76 o 
  -4  -2   8    20783.30    20320.50    422.37 o 
  -3  -2   8      125.13      214.19     36.86 o 
  -2  -2   8     2636.56     2571.34     93.53 o 
  -1  -2   8     7355.83     7103.97    218.65 o 
   0  -2   8     2506.93     2542.68     92.46 o 
   1  -2   8     3689.80     3739.83    100.29 o 
   2  -2   8      380.12      451.74     27.86 o 
   3  -2   8     7734.62     7767.59    237.24 o 
   4  -2   8    78771.94    78369.79   2086.87 o 
   5  -2   8     2870.90     2928.17    107.69 o 
   6  -2   8      215.27      226.95     38.54 o 
   7  -2   8    55293.38    56747.21   1706.59 o 
   8  -2   8     8983.32     9346.94    212.77 o 
   9  -2   8     1927.20     1875.42     74.67 o 
  10  -2   8        2.20       13.46     17.20 o 
  11  -2   8      193.80      200.94     38.54 o 
  -7  -1   8      624.20      728.33     79.82 o 
  -6  -1   8      962.08      952.61     70.12 o 
  -5  -1   8    29106.75    28242.02    640.37 o 
  -4  -1   8       10.05       60.11     14.36 o 
  -3  -1   8       99.99      156.34     24.78 o 
  -2  -1   8    12692.68    12893.08    490.50 o 
  -1  -1   8     6341.91     6283.07    140.77 o 
   0  -1   8      178.00      186.90     13.89 o 
   1  -1   8     3941.59     4003.82     76.14 o 
   2  -1   8      290.38      299.96     11.07 o 
   3  -1   8     6600.15     6709.20    108.42 o 
   4  -1   8    11462.45    11953.45    229.12 o 
   5  -1   8     6413.06     6449.41    200.02 o 
   6  -1   8     2974.79     3050.19    110.48 o 
   7  -1   8     4043.06     4259.26    143.40 o 
   8  -1   8      513.51      520.47     29.44 o 
   9  -1   8     1653.81     1655.10     68.65 o 
  10  -1   8      169.35      183.57     26.42 o 
  11  -1   8     1909.03     1995.61    104.60 o 
  12  -1   8     2669.23     2447.03    123.87 o 
  -7   0   8     3109.33     3028.47    125.37 o 
  -6   0   8        2.32       -1.46     16.37 o 
  -5   0   8    17813.27    17378.78    366.71 o 
  -4   0   8    36377.38    35265.21    779.65 o 
  -3   0   8      169.34      190.72     23.41 o 
  -2   0   8     1106.22     1155.18     42.07 o 
  -1   0   8      219.13      280.42     17.31 o 
   0   0   8     9288.41     9368.14    139.78 o 
   1   0   8    10506.40    10815.31    169.69 o 
   2   0   8     2315.20     2406.33     41.70 o 
   3   0   8    15633.56    16261.54    240.12 o 
   4   0   8    51303.68    51038.43    913.01 o 
   5   0   8     2642.96     2694.43     64.44 o 
   6   0   8     3130.49     3282.52    114.05 o 
   7   0   8    19672.84    20324.12    563.44 o 
   8   0   8     1399.04     1556.75     86.71 o 
   9   0   8      913.86      912.39     49.38 o 
  10   0   8       33.37       60.56     19.82 o 
  11   0   8      225.05      246.42     30.42 o 
  12   0   8     9264.60     8761.40    319.30 o 
  -7   1   8     6828.26     6778.75    197.02 o 
  -6   1   8      281.63      306.53     33.88 o 
  -5   1   8     5416.70     5321.68    155.17 o 
  -4   1   8     1294.12     1348.23     60.86 o 
  -3   1   8      130.48      159.69     21.57 o 
  -2   1   8      227.35      269.50     18.55 o 
  -1   1   8      126.09      163.31      9.14 o 
   0   1   8    12484.64    12686.54    183.87 o 
   1   1   8   110991.01   107633.88   1577.54 o 
   2   1   8      924.52      928.59     21.07 o 
   3   1   8      926.41      952.44     21.63 o 
   4   1   8    48973.83    49367.18    789.22 o 
   5   1   8    14106.81    14492.59    227.33 o 
   6   1   8      249.47      294.41     19.29 o 
   7   1   8      455.46      500.97     57.80 o 
   8   1   8      452.61      553.26     63.31 o 
   9   1   8     1469.53     1624.21     93.59 o 
  10   1   8      780.95      798.46     48.24 o 
  11   1   8     1288.67     1206.43     62.61 o 
  12   1   8    15663.87    15114.31    514.73 o 
  -7   2   8     6622.44     6585.30    291.58 o 
  -6   2   8      131.33      162.57     27.86 o 
  -5   2   8    11625.15    11434.96    361.57 o 
  -4   2   8     6496.94     6373.36    173.61 o 
  -3   2   8      247.63      234.72     24.14 o 
  -2   2   8      775.07      767.16     26.51 o 
  -1   2   8     1011.51     1018.43     36.30 o 
   0   2   8    11009.18    10959.04    312.76 o 
   1   2   8     2298.12     2500.92    109.16 o 
   2   2   8     1396.55     1438.43     26.78 o 
   3   2   8     1089.54     1074.99     31.99 o 
   4   2   8    70334.45    70402.31    953.62 o 
   5   2   8       26.33       67.49      6.89 o 
   6   2   8     4503.98     4745.69    104.35 o 
   7   2   8      729.93      767.69     43.63 o 
   8   2   8       86.89      110.10     19.82 o 
   9   2   8     2111.27     2000.44     76.37 o 
  10   2   8     4411.16     4723.00    148.51 o 
  11   2   8      857.14      858.13     52.44 o 
  12   2   8     2836.47     2601.17    126.62 o 
  -7   3   8    27528.94    27993.13    785.21 o 
  -6   3   8      520.60      432.05     47.42 o 
  -5   3   8      938.66      862.09     59.96 o 
  -4   3   8     4103.30     3993.34    147.58 o 
  -3   3   8     1760.16     1684.38     94.68 o 
  -2   3   8     8469.01     8490.36    150.19 o 
  -1   3   8     1981.26     1981.11     63.30 o 
   0   3   8     6178.33     6247.27    154.95 o 
   1   3   8   151097.33   145110.53   2704.50 o 
   2   3   8     4427.92     4654.67     81.86 o 
   3   3   8     1826.66     1942.24     31.99 o 
   4   3   8    41725.12    41930.39    572.42 o 
   5   3   8    10299.93    10327.36    147.64 o 
   6   3   8      148.43      191.94     27.07 o 
   7   3   8      513.73      653.45     41.64 o 
   8   3   8      447.91      420.17     35.03 o 
   9   3   8    24235.63    24695.05    515.45 o 
  10   3   8      530.08      537.63     41.68 o 
  11   3   8     3020.22     3019.59    109.97 o 
  12   3   8    11399.32    11493.49    320.65 o 
  -7   4   8       39.14       63.75     29.75 o 
  -6   4   8      112.17      117.82     41.29 o 
  -5   4   8      793.10      843.96     60.24 o 
  -4   4   8      224.44      207.53     49.55 o 
  -3   4   8     2860.37     2914.39     90.33 o 
  -2   4   8    29690.92    30149.13    492.60 o 
  -1   4   8     1742.42     1740.57     57.88 o 
   0   4   8     3784.46     3773.92     87.32 o 
   1   4   8     2133.06     2473.60    127.26 o 
   2   4   8    19156.36    19438.58    296.02 o 
   3   4   8     2940.82     3116.92     49.93 o 
   4   4   8     1913.37     1932.57     37.31 o 
   5   4   8      272.71      304.23     12.08 o 
   6   4   8     2513.61     2524.26     79.38 o 
   7   4   8     1301.46     1377.64     64.81 o 
   8   4   8      464.03      500.00     39.64 o 
   9   4   8     6165.12     6396.95    154.19 o 
  10   4   8    43049.39    42999.31    886.88 o 
  11   4   8     1997.58     1999.94     70.29 o 
  12   4   8     1290.92     1230.65     78.45 o 
  -7   5   8    11433.98    11249.69    756.95 o 
  -6   5   8     2054.60     2012.34    107.35 o 
  -5   5   8      533.51      495.29     47.42 o 
  -4   5   8      139.05      174.01     29.00 o 
  -3   5   8    14407.08    13808.99    397.85 o 
  -2   5   8    14320.52    14565.25    266.41 o 
  -1   5   8       83.20      121.52     11.90 o 
   0   5   8     3531.42     3598.02    131.90 o 
   1   5   8    79594.09    77952.62   1249.08 o 
   2   5   8     4875.44     5022.85     76.24 o 
   3   5   8      216.13      246.80      9.84 o 
   4   5   8     2744.49     2693.23     49.19 o 
   5   5   8      727.94      766.74     22.11 o 
   6   5   8      582.49      531.45     46.79 o 
   7   5   8     3763.60     3805.98    133.24 o 
   8   5   8     2321.65     2386.06     98.53 o 
   9   5   8    15802.41    15773.49    344.05 o 
  10   5   8        2.96      122.12     44.53 o 
  11   5   8      190.68      228.59     25.93 o 
  12   5   8      575.27      577.04     39.99 o 
  -7   6   8     2029.02     1932.00    104.01 o 
  -6   6   8     3737.28     3471.82    143.87 o 
  -5   6   8      697.30      736.94     56.04 o 
  -4   6   8     1897.76     1883.85     89.28 o 
  -3   6   8     9709.09     9652.84    291.78 o 
  -2   6   8    97157.12    97754.84   1837.18 o 
  -1   6   8     9672.13     9736.63    165.79 o 
   0   6   8      291.31      284.82      9.85 o 
   1   6   8    23334.64    23044.71    300.88 o 
   2   6   8    13922.97    13756.80    183.54 o 
   3   6   8      329.27      412.05     13.75 o 
   4   6   8     3593.99     3595.71     63.66 o 
   5   6   8     2182.59     1939.54     63.99 o 
   6   6   8    15372.49    14734.97    518.86 o 
   7   6   8     8500.02     8634.78    355.08 o 
   8   6   8      326.52      355.08     46.79 o 
   9   6   8     7363.07     7461.50    180.49 o 
  10   6   8    55675.05    55841.31   1139.37 o 
  11   6   8      617.57      675.06     41.96 o 
  12   6   8      154.95      138.72     24.97 o 
  -7   7   8      125.59      131.52     38.54 o 
  -6   7   8      881.68      843.65     65.18 o 
  -5   7   8     4669.90     4827.73    177.89 o 
  -4   7   8      521.82      537.66     61.93 o 
  -3   7   8     3508.62     3466.73    106.95 o 
  -2   7   8    13691.75    13689.64    318.79 o 
  -1   7   8     3669.11     3789.88     82.83 o 
   0   7   8      578.97      684.25     21.21 o 
   1   7   8    15605.68    15428.09    206.46 o 
   2   7   8     5100.69     5126.65     86.47 o 
   3   7   8      410.21      434.94     16.14 o 
   4   7   8     1570.89     1572.02     47.05 o 
   5   7   8     3002.91     3034.52    111.48 o 
   6   7   8      182.57      215.82     24.27 o 
   7   7   8    27173.62    27385.22   1029.46 o 
   8   7   8      157.39      187.17     38.54 o 
   9   7   8     2700.30     2597.60     91.91 o 
  10   7   8     6905.19     7148.82    204.28 o 
  11   7   8      763.83      895.73     78.77 o 
  12   7   8      273.46      236.64     28.85 o 
  -7   8   8     3107.44     3155.46    181.67 o 
  -6   8   8     3453.18     3612.54    189.93 o 
  -5   8   8    14497.97    14257.50    604.19 o 
  -4   8   8      478.75      506.66     37.95 o 
  -3   8   8      297.94      371.66     31.56 o 
  -2   8   8    85046.37    83718.06   1770.12 o 
  -1   8   8     3560.68     3668.14     79.76 o 
   0   8   8     2323.30     2236.04     54.97 o 
   1   8   8    16080.27    15549.04    251.88 o 
   2   8   8      651.71      606.77     23.78 o 
   3   8   8      410.40      394.34     18.90 o 
   4   8   8     3476.76     3389.41    119.59 o 
   5   8   8      960.09      904.69     48.54 o 
   6   8   8    21446.14    21159.60    623.98 o 
   7   8   8    14341.12    14214.22    564.27 o 
   8   8   8      709.47      690.89     71.57 o 
   9   8   8     3447.13     3470.24    115.73 o 
  10   8   8     7356.79     7421.64    212.28 o 
  11   8   8        1.62        9.04     19.82 o 
  -6   9   8     1563.08     1554.71     73.29 o 
  -5   9   8    20482.37    20211.98    470.21 o 
  -4   9   8    12349.03    11751.86    289.07 o 
  -3   9   8       44.60       48.46     12.53 o 
  -2   9   8      757.22      767.66     30.82 o 
  -1   9   8    13687.80    13896.97    273.42 o 
   0   9   8     2086.30     2148.98     53.65 o 
   1   9   8     2483.96     2477.13     64.89 o 
   2   9   8     2922.47     2860.23     72.06 o 
   3   9   8     6468.93     6358.57    137.01 o 
   4   9   8     2903.56     3115.90    167.91 o 
   5   9   8     1426.21     1418.10     66.18 o 
   6   9   8     1613.98     1689.04     77.78 o 
   7   9   8    55001.27    53818.07   1981.84 o 
   8   9   8     1178.63     1194.61     93.59 o 
   9   9   8     1867.76     1956.68     92.21 o 
  10   9   8     8288.93     7967.44    226.82 o 
  11   9   8      462.86      385.92     40.21 o 
  -6  10   8     3356.31     3343.21    118.00 o 
  -5  10   8    22174.40    21951.97    552.19 o 
  -4  10   8       69.90       71.62     22.14 o 
  -3  10   8     1609.12     1526.90     55.49 o 
  -2  10   8     7985.40     8242.37    162.63 o 
  -1  10   8      201.02      195.16     17.17 o 
   0  10   8    11101.06    11013.06    213.60 o 
   1  10   8     1680.49     1703.87     52.87 o 
   2  10   8     2355.19     2374.23     65.27 o 
   3  10   8       78.35       75.71     19.27 o 
   4  10   8     6233.40     6242.26    208.09 o 
   5  10   8      173.83      159.65     35.78 o 
   6  10   8     5458.68     5271.15    247.73 o 
   7  10   8      185.70      261.49     49.55 o 
   8  10   8     4592.37     4588.93    142.85 o 
   9  10   8      193.55      219.43     29.75 o 
  10  10   8      593.11      627.94     71.57 o 
  -5  11   8    29139.52    28953.54    656.70 o 
  -4  11   8     8769.03     8758.96    305.00 o 
  -3  11   8     5137.59     5035.43    148.62 o 
  -2  11   8     9540.13     9555.88    203.32 o 
  -1  11   8     4269.65     4482.29    110.67 o 
   0  11   8      201.34      283.66     22.65 o 
   1  11   8     2510.74     2596.78     77.87 o 
   2  11   8     1295.24     1248.75     45.32 o 
   4  11   8    42593.66    40674.59   1513.91 o 
   5  11   8       33.01       66.06     33.03 o 
   6  11   8     1878.38     1596.49    112.85 o 
   7  11   8    19202.15    18232.96    726.68 o 
   8  11   8      621.64      652.33     63.31 o 
   9  11   8     2509.65     2571.72     99.09 o 
  10  11   8     1448.70     1389.85     71.78 o 
  -4  12   8     4327.28     4415.97    140.28 o 
  -3  12   8      121.99      172.33     27.71 o 
  -2  12   8      350.00      357.86     33.44 o 
  -1  12   8     5360.51     5518.77    150.89 o 
   0  12   8     1349.96     1444.89     73.36 o 
   1  12   8    13740.28    13747.66    416.19 o 
   2  12   8      643.89      693.13     53.67 o 
   3  12   8     1043.57     1021.20     88.08 o 
   4  12   8    30067.92    27605.43   1054.23 o 
   5  12   8      373.75      346.82     55.05 o 
   6  12   8     3517.04     3498.50    189.93 o 
   7  12   8     7707.58     7657.62    349.58 o 
   8  12   8     2035.93     2011.08     85.88 o 
   9  12   8       76.57       92.35     26.99 o 
  -3  13   8     7075.29     7243.05    201.02 o 
  -2  13   8     7686.45     8062.26    266.31 o 
  -1  13   8      499.81      544.86     50.49 o 
   0  13   8       16.88       81.89     48.17 o 
   1  13   8      683.88      687.26     54.39 o 
   2  13   8     2274.29     2138.74    137.63 o 
   3  13   8     1576.82     1387.29    104.60 o 
   4  13   8     7360.86     6738.27    313.79 o 
   5  13   8     3175.26     2912.21    170.66 o 
   6  13   8      968.05      996.43     93.59 o 
   7  13   8      293.61      440.41     68.81 o 
   8  13   8      274.15      280.36     42.66 o 
  -2  14   8      458.69      577.46     57.20 o 
  -1  14   8     2913.08     2792.59    125.26 o 
   0  14   8     3620.74     3310.11    138.03 o 
   1  14   8    24771.88    24263.82    946.88 o 
   2  14   8      434.81      374.35     60.56 o 
   3  14   8     3304.84     3154.43    181.67 o 
   4  14   8    12861.53    12006.67    509.22 o 
   5  14   8      473.45      393.62     66.06 o 
   6  14   8     7500.39     6917.18    330.31 o 
   0  15   8       21.24       63.31     38.54 o 
   1  15   8     1686.60     1725.86    129.37 o 
   2  15   8     1465.92     1555.20    121.11 o 
   3  15   8     2943.54     2802.11    176.16 o 
   4  15   8     3731.57     3619.62    206.44 o 
   1  -8   9     6392.30     6421.72    327.55 o 
   2  -8   9     7282.61     7239.23    355.08 o 
   3  -8   9     4127.23     4084.80    231.22 o 
   4  -8   9     6769.90     6534.58    324.80 o 
   5  -8   9    26713.53    26033.72   1037.72 o 
  -1  -7   9       95.09       82.58     46.79 o 
   0  -7   9      411.68      377.10     66.06 o 
   1  -7   9      462.72      418.39     68.81 o 
   2  -7   9     2558.29     2537.86    165.15 o 
   3  -7   9      112.73      167.91     49.55 o 
   4  -7   9     7218.11     7131.88    338.56 o 
   5  -7   9      795.73      710.16     85.33 o 
   6  -7   9      287.63      184.42     55.05 o 
   7  -7   9      938.51     1023.95     99.09 o 
  -3  -6   9      260.00      324.80     63.31 o 
  -2  -6   9      784.66      765.21     88.08 o 
  -1  -6   9     2409.60     2356.19    159.65 o 
   0  -6   9     3383.35     3077.36    187.17 o 
   1  -6   9    20624.57    20424.00    825.77 o 
   2  -6   9     7833.94     7910.86    363.34 o 
   3  -6   9     4808.77     4572.00    239.47 o 
   4  -6   9     8627.26     8389.80    379.85 o 
   5  -6   9    16265.07    15607.02    644.10 o 
   6  -6   9     3526.18     3572.82    198.18 o 
   7  -6   9     2103.79     2224.07    148.64 o 
   8  -6   9      515.72      539.50     74.32 o 
  -4  -5   9     2910.16     2758.07    187.17 o 
  -3  -5   9      566.91      487.20     74.32 o 
  -2  -5   9     2546.72     2606.68    170.66 o 
  -1  -5   9     5547.37     5444.56    278.01 o 
   0  -5   9     4814.41     4417.86    233.97 o 
   1  -5   9     2116.46     1995.61    134.88 o 
   2  -5   9    46902.08    44949.32   1706.59 o 
   3  -5   9     2612.51     2603.92    156.90 o 
   4  -5   9     5063.50     5147.29    250.48 o 
   5  -5   9     2239.67     2138.74    134.88 o 
   6  -5   9     2394.47     2353.44    145.89 o 
   7  -5   9     1735.78     1728.61    121.11 o 
   8  -5   9     3495.51     3437.95    189.93 o 
   9  -5   9     1034.24     1151.06    132.12 o 
  -4  -4   9      256.83      304.46     42.82 o 
  -3  -4   9      238.58      244.98     57.80 o 
  -2  -4   9     5535.58     5463.83    280.76 o 
  -1  -4   9       28.43        5.51     27.53 o 
   0  -4   9      440.46      481.70     63.31 o 
   1  -4   9    17839.73    17976.97    723.92 o 
   2  -4   9     1723.12     1849.72    121.11 o 
   3  -4   9      973.07     1015.69     85.33 o 
   4  -4   9      118.04      151.39     38.54 o 
   5  -4   9     2049.81     2028.64    126.62 o 
   6  -4   9      173.58      171.96     30.12 o 
   7  -4   9       31.13      100.06     49.55 o 
   8  -4   9      204.61      234.05     34.02 o 
   9  -4   9     2075.02     2113.51     86.46 o 
  10  -4   9     1859.08     1859.31     81.28 o 
  -5  -3   9      152.65      182.55     30.11 o 
  -4  -3   9     1081.49      954.33     86.71 o 
  -3  -3   9      414.20      551.12     50.49 o 
  -2  -3   9    25180.17    26446.26   1453.35 o 
  -1  -3   9    29286.06    29144.11   1136.81 o 
   0  -3   9     2340.50     2482.81    151.39 o 
   1  -3   9     4535.10     4662.84    231.22 o 
   2  -3   9    56956.71    54478.68   2039.65 o 
   3  -3   9     1223.36     1266.18     93.59 o 
   4  -3   9     2917.35     2954.53    114.64 o 
   5  -3   9      974.31     1023.91     59.34 o 
   6  -3   9      768.43      807.89     74.32 o 
   7  -3   9     5920.86     5961.83    198.27 o 
   8  -3   9     2443.75     2451.49    177.54 o 
   9  -3   9       50.15       49.55     33.03 o 
  10  -3   9    36233.91    35648.36    892.83 o 
  11  -3   9     5612.52     5538.15    222.96 o 
  -6  -2   9      341.68      373.80     41.14 o 
  -5  -2   9       66.25       95.81     25.33 o 
  -4  -2   9     2483.10     2438.29     93.74 o 
  -3  -2   9      446.80      406.38     35.47 o 
  -2  -2   9     1584.77     1752.21     85.37 o 
  -1  -2   9    27440.77    27923.00    752.87 o 
   0  -2   9     2997.34     3077.23    134.88 o 
   1  -2   9     6236.12     6523.57    294.52 o 
   2  -2   9       22.98       25.91     16.46 o 
   3  -2   9      524.51      578.22     64.69 o 
   4  -2   9      144.83      165.15     25.08 o 
   5  -2   9     1421.03     1430.84     69.74 o 
   6  -2   9     2716.08     2770.65    107.69 o 
   7  -2   9    33704.93    33678.38   1179.47 o 
   8  -2   9     5394.96     5521.84    192.68 o 
   9  -2   9     4874.73     4855.52    250.48 o 
  10  -2   9     8963.84     8975.83    333.06 o 
  11  -2   9    16505.71    16499.65    456.93 o 
  -6  -1   9      293.88      289.82     35.93 o 
  -5  -1   9     3521.98     3530.82    121.30 o 
  -4  -1   9     1055.34     1017.33     56.67 o 
  -3  -1   9      373.84      361.57     33.30 o 
  -2  -1   9    25304.97    25452.07    944.43 o 
  -1  -1   9    25704.77    25819.54    573.94 o 
   0  -1   9      197.26      179.55     21.82 o 
   1  -1   9      406.09      406.48     21.17 o 
   2  -1   9      930.04      996.15     42.13 o 
   3  -1   9     1261.23     1197.95     60.24 o 
   4  -1   9      414.12      458.17     45.42 o 
   5  -1   9      422.16      425.67     35.65 o 
   6  -1   9     3320.61     3480.61    124.99 o 
   7  -1   9     4314.76     4540.70    153.99 o 
   8  -1   9     7476.05     7005.27    330.31 o 
   9  -1   9      174.32      206.44     44.04 o 
  10  -1   9    15666.06    15807.22    415.97 o 
  11  -1   9      478.81      498.83     55.05 o 
  -6   0   9       61.64       43.15     21.02 o 
  -5   0   9    12191.83    11965.95    302.96 o 
  -4   0   9    34812.72    33410.23    746.28 o 
  -3   0   9     4309.41     4250.61    129.07 o 
  -2   0   9     1396.64     1554.76     63.75 o 
  -1   0   9    56815.66    56107.46   1071.53 o 
   0   0   9      997.64     1058.98     29.21 o 
   1   0   9       52.15       68.57      8.25 o 
   2   0   9      405.29      419.74     15.57 o 
   3   0   9     1179.16     1286.57     52.46 o 
   4   0   9    13367.47    13210.03    315.87 o 
   5   0   9     1687.23     1688.71     72.50 o 
   6   0   9     2057.99     2078.38     97.72 o 
   7   0   9    68305.77    69973.88   2328.67 o 
   8   0   9    33008.54    32381.12   1293.70 o 
   9   0   9     2221.49     2298.39    145.89 o 
  10   0   9     1308.75     1306.49     62.61 o 
  11   0   9     3938.50     4059.96    136.72 o 
  12   0   9      957.47      842.28     68.81 o 
  -6   1   9      165.12      264.20     34.89 o 
  -5   1   9     6745.56     6618.39    188.51 o 
  -4   1   9     3803.18     3746.72    120.69 o 
  -3   1   9     3673.85     3701.14    115.85 o 
  -2   1   9     4103.95     4009.01    137.24 o 
  -1   1   9     1893.92     2001.63     56.45 o 
   0   1   9       34.08       93.12     19.33 o 
   1   1   9      184.61      238.78     13.83 o 
   2   1   9      453.29      456.13     14.10 o 
   3   1   9       13.88       36.17      5.24 o 
   4   1   9    10057.51    10445.78    168.87 o 
   5   1   9    16794.17    16771.87    469.17 o 
   6   1   9      617.01      668.01     41.00 o 
   7   1   9      118.00      101.84     33.03 o 
   8   1   9    30128.62    29317.52   1178.10 o 
   9   1   9      710.24      726.68     77.07 o 
  10   1   9      214.11      229.19     42.66 o 
  11   1   9      112.01      144.52    101.84 o 
  12   1   9      884.46      834.03     68.81 o 
  -7   2   9     1422.71     1314.55     72.00 o 
  -6   2   9      394.04      394.10     37.95 o 
  -5   2   9    20526.55    19637.73    462.38 o 
  -4   2   9    53685.03    50345.23   1096.85 o 
  -3   2   9       29.69       38.33     16.08 o 
  -2   2   9      151.71      170.51     12.13 o 
  -1   2   9     8947.15     8991.72    189.78 o 
   0   2   9      439.97      434.08     23.61 o 
   1   2   9     1388.46     1512.36     40.16 o 
   2   2   9      243.04      296.99     15.55 o 
   3   2   9     2662.09     2657.43     41.19 o 
   4   2   9    28898.79    29086.18    400.09 o 
   5   2   9       22.55       51.35      8.51 o 
   6   2   9      708.26      710.16     68.81 o 
   7   2   9    26489.54    26220.89   1059.74 o 
   8   2   9     6547.34     6851.12    327.55 o 
   9   2   9     1163.02     1255.17    104.60 o 
  10   2   9      279.66      335.81     57.80 o 
  11   2   9      143.12      154.83     27.48 o 
  12   2   9     2923.74     2920.33    111.99 o 
  -7   3   9    22404.47    21934.83    521.68 o 
  -6   3   9      390.80      384.41     45.64 o 
  -5   3   9     1079.54     1099.71     64.54 o 
  -4   3   9    21013.70    20962.71    484.05 o 
  -3   3   9     1378.80     1502.85     63.41 o 
  -2   3   9      726.67      700.87     32.18 o 
  -1   3   9       31.04       82.73     19.91 o 
   0   3   9      129.88      173.48     15.45 o 
   1   3   9     9244.71     9397.77    170.91 o 
   2   3   9     5473.11     5446.20     93.17 o 
   3   3   9     1019.93     1022.46     19.84 o 
   4   3   9    63629.42    65571.34    891.31 o 
   5   3   9    42284.20    44007.91    766.85 o 
   6   3   9     1797.53     1820.16     72.67 o 
   7   3   9     3364.62     3343.51    117.01 o 
   8   3   9     5249.93     5667.52    283.51 o 
   9   3   9      569.21      591.80     71.57 o 
  10   3   9      103.29       82.58     41.29 o 
  11   3   9      177.48      201.13     29.53 o 
  12   3   9     4235.78     4412.46    176.16 o 
  -7   4   9     1402.43     1449.73     94.02 o 
  -6   4   9     1562.42     1652.10     94.26 o 
  -5   4   9     2833.37     2803.87    129.37 o 
  -4   4   9    11568.86    11440.35    562.90 o 
  -3   4   9     1438.30     1457.84    132.12 o 
  -2   4   9      132.67      154.40     18.54 o 
  -1   4   9     1208.02     1280.31     77.94 o 
   0   4   9       42.21       49.07      9.30 o 
   1   4   9    10450.56    10411.53    187.73 o 
   2   4   9    15932.83    16573.53    255.70 o 
   3   4   9     1426.28     1424.31     25.33 o 
   4   4   9     6842.30     7162.75    106.51 o 
   5   4   9    11376.87    11834.49    250.14 o 
   6   4   9     1499.45     1605.42     69.44 o 
   7   4   9     2040.52     1954.60     82.01 o 
   8   4   9      224.65      283.55     31.02 o 
   9   4   9      107.08      102.05     24.95 o 
  10   4   9     6633.07     7338.33    363.34 o 
  11   4   9     1456.45     1483.39     71.23 o 
  12   4   9      867.84      863.40     58.56 o 
  -7   5   9    46473.35    46133.05   1705.21 o 
  -6   5   9     1255.26     1237.03    209.19 o 
  -5   5   9     1180.60     1211.92     75.83 o 
  -4   5   9     8181.33     8384.37    268.51 o 
  -3   5   9     3037.71     2988.25    120.25 o 
  -2   5   9       62.20       65.85     33.03 o 
  -1   5   9       73.29      114.15     15.49 o 
   0   5   9     1071.21     1021.21     40.13 o 
   1   5   9    30219.49    29486.57    486.46 o 
   2   5   9     4193.97     4238.07     77.05 o 
   3   5   9     1308.44     1418.09     27.57 o 
   4   5   9    34067.63    34057.76    487.62 o 
   5   5   9    26215.10    26714.32    610.89 o 
   6   5   9       38.74       50.58     11.27 o 
   7   5   9      148.74      181.00     25.42 o 
   8   5   9      927.27      965.36     57.52 o 
   9   5   9     1527.95     1649.37     96.34 o 
  10   5   9      424.53      433.17     42.99 o 
  11   5   9     4097.38     4351.23    146.65 o 
  12   5   9     2497.66     2489.77    156.90 o 
  -6   6   9     3726.11     3960.16    162.44 o 
  -5   6   9     1446.67     1442.68     84.25 o 
  -4   6   9        3.20        7.57     19.17 o 
  -3   6   9     3348.29     3289.84    163.78 o 
  -2   6   9     8594.42     8891.59    182.85 o 
  -1   6   9      599.91      601.61     28.95 o 
   0   6   9      494.88      542.33     26.81 o 
   1   6   9    12230.63    12071.74    211.51 o 
   2   6   9    59346.94    59658.13    799.84 o 
   3   6   9     1690.89     1880.58     37.06 o 
   4   6   9      111.15      147.04     12.96 o 
   5   6   9    20499.70    20252.38    480.38 o 
   6   6   9      248.90      240.77     20.95 o 
   7   6   9      121.95      125.58     23.40 o 
   8   6   9      692.06      804.32     54.23 o 
   9   6   9     6465.31     6359.21    213.92 o 
  10   6   9    40074.09    40025.13   1096.96 o 
  11   6   9     4682.40     4885.95    133.03 o 
  12   6   9      289.79      312.02     45.42 o 
  -6   7   9     1124.26     1135.52     77.56 o 
  -5   7   9      456.98      494.96     50.49 o 
  -4   7   9      893.16      925.97     65.01 o 
  -3   7   9       84.02      105.32     20.54 o 
  -2   7   9        5.18       86.67     60.56 o 
  -1   7   9    13402.99    13473.86    246.69 o 
   0   7   9      294.24      297.04     15.54 o 
   1   7   9    37952.95    37722.54    541.22 o 
   2   7   9      321.58      397.92     18.08 o 
   3   7   9      286.22      283.60     14.83 o 
   4   7   9      441.62      479.53     28.92 o 
   5   7   9     4243.06     4057.58    136.08 o 
   6   7   9      432.00      427.78     31.72 o 
   7   7   9     3431.01     3388.40    167.91 o 
   8   7   9      140.43      195.43     38.54 o 
   9   7   9     1766.28     1868.54     92.59 o 
  10   7   9     8036.73     7529.44    251.59 o 
  11   7   9     9711.93    10009.04    238.93 o 
  -6   8   9     2216.07     2154.19    119.74 o 
  -5   8   9      668.27      750.38     63.31 o 
  -4   8   9     1358.55     1320.43     63.45 o 
  -3   8   9     1234.25     1218.76     57.52 o 
  -2   8   9    19673.70    19922.99    453.81 o 
  -1   8   9    17079.48    16876.02    325.65 o 
   0   8   9       32.31       50.00     10.72 o 
   1   8   9    13596.89    13518.34    220.60 o 
   2   8   9    34063.63    33980.66    574.32 o 
   3   8   9       41.53       88.29     16.92 o 
   4   8   9     3697.83     3701.85    100.43 o 
   5   8   9     1590.97     1487.33     67.44 o 
   6   8   9     2151.52     2016.60     84.65 o 
   7   8   9      403.83      456.93     55.05 o 
   8   8   9      935.08      897.33     77.07 o 
   9   8   9      813.12      834.03     79.82 o 
  10   8   9    33198.65    32298.54   1227.64 o 
  11   8   9     1114.20     1129.54     67.71 o 
  -6   9   9     4812.98     4675.27    150.76 o 
  -5   9   9     4597.18     4517.74    146.16 o 
  -4   9   9      414.80      421.03     37.95 o 
  -3   9   9     2091.49     2145.04     81.86 o 
  -2   9   9     2952.89     2978.87     83.26 o 
  -1   9   9    24953.74    25831.23    508.94 o 
   0   9   9      436.40      417.49     23.35 o 
   1   9   9        4.08       39.17     11.89 o 
   2   9   9     4224.83     4197.64    112.06 o 
   3   9   9     3032.88     2985.44     86.69 o 
   4   9   9       93.56      121.72     19.17 o 
   5   9   9     2366.84     2446.06     97.26 o 
   6   9   9     3614.18     3375.78    127.21 o 
   7   9   9    45019.52    43055.55   1596.49 o 
   8   9   9     7907.58     7773.23    344.07 o 
   9   9   9      498.15      465.18     63.31 o 
  10   9   9    14643.18    13799.33    499.59 o 
  11   9   9    11508.63    11478.77    440.41 o 
  -5  10   9        0.94       82.28     24.86 o 
  -4  10   9     1439.79     1529.14     71.48 o 
  -3  10   9     1180.98     1268.47     61.28 o 
  -2  10   9    18972.11    18916.71    368.69 o 
  -1  10   9    12887.99    12834.62    280.89 o 
   0  10   9      165.44      175.60     19.33 o 
   1  10   9     2334.31     2209.52     74.45 o 
   2  10   9     6542.03     6563.28    200.64 o 
   3  10   9      981.41     1030.30     43.17 o 
   4  10   9     2195.88     2163.45    119.74 o 
   5  10   9      683.24      656.83     43.76 o 
   6  10   9      119.60      137.63     38.54 o 
   7  10   9      949.34     1021.20     85.33 o 
   8  10   9    10851.21    10465.24    445.91 o 
   9  10   9      581.00      470.69     66.06 o 
  10  10   9     5650.98     5484.74    171.28 o 
  -5  11   9    10164.42    10614.12    277.87 o 
  -4  11   9     8759.80     8558.98    230.70 o 
  -3  11   9      493.48      539.67     42.30 o 
  -2  11   9     1517.78     1550.59     68.78 o 
  -1  11   9    28235.57    28755.39    522.38 o 
   0  11   9      968.23     1069.62     42.80 o 
   1  11   9     2297.86     2370.89     69.28 o 
   2  11   9    15293.09    15253.38    546.62 o 
   3  11   9      542.42      571.27     53.55 o 
   4  11   9      596.43      734.93     71.57 o 
   5  11   9     2927.78     2890.19    162.40 o 
   6  11   9      915.10      781.73     77.07 o 
   7  11   9    48324.52    46432.95   1728.61 o 
   8  11   9     8169.86     7866.82    357.83 o 
   9  11   9       74.13       74.32     41.29 o 
  -4  12   9     6635.09     7199.84    203.74 o 
  -3  12   9      290.23      301.30     34.67 o 
  -2  12   9     4248.02     4382.44    200.56 o 
  -1  12   9       68.99      153.39     25.93 o 
   0  12   9     3084.06     3044.09     98.96 o 
   1  12   9      108.91      214.91     33.69 o 
   2  12   9      299.85      293.70     32.92 o 
   3  12   9     3857.01     3429.69    184.42 o 
   4  12   9    13344.22    12056.22    498.21 o 
   5  12   9     2659.72     2642.46    156.90 o 
   6  12   9      136.19      154.14     41.29 o 
   7  12   9     1766.25     1676.31    123.87 o 
   8  12   9    11506.70    11227.70    484.45 o 
   9  12   9      505.71      462.43     71.57 o 
  -3  13   9     1539.53     1619.99     77.04 o 
  -2  13   9     2357.80     2321.22     91.39 o 
  -1  13   9    10082.24    10703.22    335.81 o 
   0  13   9     1477.64     1461.37     84.52 o 
   1  13   9     7845.97     7489.72    341.32 o 
   2  13   9     1723.03     1791.92    123.87 o 
   3  13   9      155.36      162.40     41.29 o 
   4  13   9     3747.98     3448.96    189.93 o 
   5  13   9      268.21      269.75     55.05 o 
   6  13   9      256.87      316.54     57.80 o 
   7  13   9    11959.39    11992.91    514.73 o 
   8  13   9      196.05      192.68     55.05 o 
  -1  14   9     5383.20     5545.80    204.12 o 
   0  14   9     5514.81     5604.21    280.76 o 
   1  14   9      232.66      264.25     55.05 o 
   2  14   9      898.67      778.97     82.58 o 
   3  14   9      829.07      809.25     85.33 o 
   4  14   9    35229.75    35001.56   1332.24 o 
   5  14   9    14234.60    14137.15    589.05 o 
   6  14   9      628.56      597.31     79.82 o 
   1  15   9     2126.83     2141.49    148.64 o 
   2  15   9     1371.79     1296.46    112.85 o 
   3  15   9      212.62      151.39     49.55 o 
   4  15   9     2711.52     2386.47    159.65 o 
   1  -7  10     2729.94     2447.03    170.66 o 
   2  -7  10       66.00       55.05     44.04 o 
   3  -7  10      128.22      187.17     55.05 o 
   4  -7  10     3668.26     3619.62    211.95 o 
   5  -7  10     3079.52     2865.42    181.67 o 
  -1  -6  10     2351.45     2414.00    167.91 o 
   0  -6  10      202.10      283.51     57.80 o 
   1  -6  10     2371.50     2334.17    159.65 o 
   2  -6  10     5643.19     5595.96    283.51 o 
   3  -6  10     4076.28     4106.82    225.71 o 
   4  -6  10      987.73     1167.09    104.60 o 
   5  -6  10    23059.18    22895.80    913.85 o 
   6  -6  10     2664.66     2680.99    167.91 o 
   7  -6  10     3311.40     3344.36    195.43 o 
  -2  -5  10      239.28      220.20     55.05 o 
  -1  -5  10     1609.12     1596.49    129.37 o 
   0  -5  10      696.42      600.06     79.82 o 
   1  -5  10       26.44       13.76     33.03 o 
   2  -5  10    14084.74    14456.45    605.56 o 
   3  -5  10      462.65      498.21     66.06 o 
   4  -5  10      936.04      985.42     93.59 o 
   5  -5  10    17365.13    16790.62    685.39 o 
   6  -5  10     8873.29     8425.59    377.10 o 
   7  -5  10     1735.82     1761.64    126.62 o 
   8  -5  10     2432.68     2419.50    154.14 o 
  -3  -4  10     9837.39     9190.80    434.90 o 
  -2  -4  10     1493.89     1524.92    126.62 o 
  -1  -4  10      889.71      867.06     90.83 o 
   0  -4  10      326.57      443.16     66.06 o 
   1  -4  10     1294.86     1560.70    118.36 o 
   2  -4  10     1340.72     1392.80    110.10 o 
   3  -4  10      159.15      195.43     44.04 o 
   4  -4  10      267.28      335.81     55.05 o 
   5  -4  10    25050.01    24712.49    966.15 o 
   6  -4  10     1555.48     1552.44    112.85 o 
   7  -4  10     2982.89     3085.14    127.39 o 
   8  -4  10      123.90      130.89     31.14 o 
   9  -4  10     1998.46     2094.70    148.64 o 
  -4  -3  10     3778.76     3897.63    231.22 o 
  -3  -3  10      366.10      349.58     63.31 o 
  -2  -3  10     1667.53     1563.45    126.62 o 
  -1  -3  10     6229.16     6523.57    316.54 o 
   0  -3  10      580.94      534.00     68.81 o 
   1  -3  10      495.46      492.71     66.06 o 
   2  -3  10    38735.26    37776.14   1439.59 o 
   3  -3  10    10204.46    10338.62    437.66 o 
   4  -3  10     2529.39     2402.99    102.94 o 
   5  -3  10    15410.04    15322.52    447.20 o 
   6  -3  10     5845.42     5909.87    199.32 o 
   7  -3  10     1253.83     1183.63     85.33 o 
   8  -3  10      322.39      311.04     55.05 o 
   9  -3  10     1005.96      941.38     90.83 o 
  10  -3  10     9261.88     9446.79    437.66 o 
  -4  -2  10      380.81      385.34     39.67 o 
  -3  -2  10      885.97      986.26     68.91 o 
  -2  -2  10       55.03      107.35     41.29 o 
  -1  -2  10     5719.10     5640.00    280.76 o 
   0  -2  10      568.61      558.77     66.06 o 
   1  -2  10     3989.86     3861.84    200.94 o 
   2  -2  10     2333.54     2760.82    156.90 o 
   3  -2  10    10098.71    10308.96    312.17 o 
   4  -2  10     1533.63     1495.30     73.88 o 
   5  -2  10     4325.05     4587.20    159.28 o 
   6  -2  10       49.87       79.42     24.77 o 
   7  -2  10      312.09      378.09     36.83 o 
   8  -2  10      420.31      390.86     57.80 o 
   9  -2  10      937.61      905.59     90.83 o 
  10  -2  10      901.81      798.24     90.83 o 
  11  -2  10    27497.41    27677.00   1134.05 o 
  -5  -1  10      380.28      308.80     38.40 o 
  -4  -1  10      375.08      458.85     40.77 o 
  -3  -1  10      704.40      760.88     48.52 o 
  -2  -1  10     2735.15     2980.10    135.38 o 
  -1  -1  10     9205.81     9719.67    436.28 o 
   0  -1  10     1571.24     1601.99    115.61 o 
   1  -1  10      367.39      484.45     60.56 o 
   2  -1  10    62608.53    63036.63   1693.27 o 
   3  -1  10     4969.69     5291.77    175.94 o 
   4  -1  10     4609.63     4699.07    159.28 o 
   5  -1  10      889.52      973.72     55.24 o 
   6  -1  10      949.78     1026.67     58.77 o 
   7  -1  10      202.91      229.87     30.12 o 
   8  -1  10       26.48       55.05     33.03 o 
   9  -1  10     2134.13     2155.25    145.89 o 
  10  -1  10    11193.63    11004.74    498.21 o 
  11  -1  10      260.16      377.10     68.81 o 
  -5   0  10     2023.27     2091.25     90.56 o 
  -4   0  10     1197.89     1235.76     64.61 o 
  -3   0  10      270.44      275.44     29.86 o 
  -2   0  10     1045.01     1095.27     54.15 o 
  -1   0  10    52934.81    51537.83   1112.61 o 
   0   0  10     7518.90     7567.07    190.82 o 
   1   0  10     2758.71     2815.21     71.35 o 
   2   0  10    11701.88    12161.11    294.80 o 
   3   0  10    16483.38    16330.30    465.64 o 
   4   0  10      207.82      252.70     27.77 o 
   5   0  10      537.16      584.09     42.29 o 
   6   0  10      102.32      107.37     21.82 o 
   7   0  10     6292.97     6220.79    302.78 o 
   8   0  10     9659.17     9210.07    418.39 o 
   9   0  10     4432.87     4181.14    228.46 o 
  10   0  10     5969.09     5612.47    289.02 o 
  11   0  10    48556.04    47390.84   1882.75 o 
  -5   1  10       33.76       53.43     22.53 o 
  -4   1  10      651.64      668.64     46.49 o 
  -3   1  10      283.15      240.76     56.75 o 
  -2   1  10     1786.17     1923.18     73.94 o 
  -1   1  10    12727.79    12801.34    303.81 o 
   0   1  10     6299.49     6397.26    143.18 o 
   1   1  10      876.07      876.47     34.98 o 
   2   1  10    22324.76    23554.74    376.55 o 
   3   1  10      153.77      181.01     14.20 o 
   4   1  10      897.80      921.05     50.16 o 
   5   1  10     4996.74     5145.52    180.29 o 
   6   1  10      126.94      123.87     35.78 o 
   7   1  10       30.88       33.03     27.53 o 
   8   1  10    25735.30    24690.47   1010.19 o 
   9   1  10     1910.88     2513.09    159.65 o 
  10   1  10     8190.51     8191.62    390.86 o 
  11   1  10     4707.12     4346.29    244.98 o 
  12   1  10      415.72      463.38     42.77 o 
  -6   2  10      504.78      526.92     46.54 o 
  -5   2  10     2304.34     2450.16    138.10 o 
  -4   2  10    14714.25    14809.37    361.63 o 
  -3   2  10      617.49      600.41     42.24 o 
  -2   2  10       83.22      166.83     32.69 o 
  -1   2  10    73919.66    72413.23   1350.74 o 
   0   2  10    18721.52    18364.55    362.33 o 
   1   2  10        2.37       25.83      8.41 o 
   2   2  10     2745.25     2855.31     66.15 o 
   3   2  10     4809.02     4767.64     77.15 o 
   4   2  10      432.28      460.96     21.91 o 
   5   2  10      883.28      902.28     47.62 o 
   6   2  10     1897.48     1775.40    121.11 o 
   7   2  10    25532.71    25037.29   1018.45 o 
   8   2  10    15547.76    15871.26    677.13 o 
   9   2  10     1326.31     1158.83    104.60 o 
  10   2  10     1410.03     1398.30    115.61 o 
  11   2  10    15899.65    16666.75    721.17 o 
  12   2  10     1425.06     1391.09     72.31 o 
  -6   3  10      446.32      495.84     45.54 o 
  -5   3  10      735.74      752.49     65.12 o 
  -4   3  10    17034.33    16738.98    401.94 o 
  -3   3  10    11720.96    11511.87    286.38 o 
  -2   3  10     2822.64     2682.48     91.49 o 
  -1   3  10       30.98       66.46     16.90 o 
   0   3  10    16646.66    16304.37    324.26 o 
   1   3  10      150.37      148.69     18.49 o 
   2   3  10      458.31      489.59     18.65 o 
   3   3  10        6.03       25.87      7.39 o 
   4   3  10     1874.70     1957.03     40.83 o 
   5   3  10     3495.92     3591.78    235.34 o 
   6   3  10     2492.69     2389.22    148.64 o 
   7   3  10      180.13      192.68     44.04 o 
   8   3  10    71579.08    68918.61   2686.50 o 
   9   3  10     4992.65     4998.65    267.00 o 
  10   3  10      619.04      531.24     74.32 o 
  11   3  10     3846.76     3933.41    233.97 o 
  12   3  10      644.59      731.16    104.60 o 
  -6   4  10       80.46       84.16     26.37 o 
  -5   4  10     2291.86     2281.24     92.64 o 
  -4   4  10    30742.42    30663.86    846.34 o 
  -3   4  10      170.90      164.11     25.70 o 
  -2   4  10      827.48      864.27     47.51 o 
  -1   4  10    19920.14    20346.17    401.01 o 
   0   4  10     1168.90     1222.36     42.96 o 
   1   4  10      103.78      146.16     15.11 o 
   2   4  10      337.98      383.12     16.78 o 
   3   4  10     2570.13     2715.23     69.21 o 
   4   4  10      809.56      852.27     23.54 o 
   5   4  10     7357.22     7654.41    423.89 o 
   6   4  10      237.05      270.98     38.54 o 
   7   4  10    14186.50    14124.62    403.63 o 
   8   4  10      449.10      454.17     66.06 o 
   9   4  10     2614.88     2763.57    178.92 o 
  10   4  10     1009.18      960.64    101.84 o 
  11   4  10      305.93      393.62     68.81 o 
  12   4  10       26.54       46.11     25.42 o 
  -6   5  10      743.16      751.84     68.91 o 
  -5   5  10      566.83      570.31     55.24 o 
  -4   5  10    43880.96    42765.43   1153.79 o 
  -3   5  10    14978.19    15330.04    522.99 o 
  -2   5  10      684.73      670.65     50.16 o 
  -1   5  10     6466.72     6326.44    141.95 o 
   0   5  10     6901.54     6933.00    150.94 o 
   1   5  10     1387.43     1436.27     36.94 o 
   2   5  10      351.11      371.51     17.14 o 
   3   5  10      771.01      721.14     25.08 o 
   4   5  10    15713.28    15982.14    282.65 o 
   5   5  10    77060.55    77611.74   2671.36 o 
   6   5  10     1358.70     1376.39     50.16 o 
   7   5  10     2463.40     2397.98     97.22 o 
   8   5  10    37055.64    36975.81   1003.53 o 
   9   5  10     1478.36     1532.77     78.67 o 
  10   5  10       33.88       22.02     41.29 o 
  11   5  10      558.04      561.52     82.58 o 
  12   5  10      959.00      879.51     60.00 o 
  -6   6  10     7702.92     7424.35    447.29 o 
  -5   6  10      857.31      929.70     69.34 o 
  -4   6  10     9381.70     9310.54    467.93 o 
  -3   6  10     7068.41     6842.19    349.58 o 
  -2   6  10      604.19      578.48     37.71 o 
  -1   6  10     1087.17     1174.70     43.40 o 
   0   6  10     2669.40     2669.08     72.15 o 
   1   6  10      393.10      394.53     20.62 o 
   2   6  10     2706.09     2766.95     56.93 o 
   3   6  10     1417.84     1441.40     38.47 o 
   4   6  10     1410.50     1455.44     46.03 o 
   5   6  10    47087.84    47253.68   1262.55 o 
   6   6  10     6786.10     6781.98    178.65 o 
   7   6  10       47.60       46.40     19.82 o 
   8   6  10     3519.35     3572.42    136.19 o 
   9   6  10     1183.97     1193.38     71.57 o 
  10   6  10      127.30      140.79     31.02 o 
  11   6  10      221.76      195.43     63.31 o 
  -5   7  10      303.65      311.90     45.71 o 
  -4   7  10    18266.16    18262.24    530.06 o 
  -3   7  10     5554.25     5612.24    229.61 o 
  -2   7  10     3352.93     3200.42    103.58 o 
  -1   7  10     1091.48     1102.16     51.27 o 
   0   7  10      138.57      182.59     16.07 o 
   1   7  10      210.55      262.98     17.90 o 
   2   7  10      273.83      317.92     13.09 o 
   3   7  10      890.71      910.02     26.29 o 
   4   7  10    12823.21    12964.89    292.88 o 
   5   7  10    12566.22    12351.01    363.23 o 
   6   7  10      687.46      682.88     35.73 o 
   7   7  10      137.15      190.83     29.01 o 
   8   7  10      959.52     1008.33     63.46 o 
   9   7  10      153.21      155.82     34.41 o 
  10   7  10     1557.93     1443.98     83.32 o 
  11   7  10     8551.08     8313.99    294.52 o 
  -5   8  10      528.87      519.74     48.77 o 
  -4   8  10      806.06      875.43     73.29 o 
  -3   8  10     7487.64     7425.54    203.51 o 
  -2   8  10      150.34      174.45     27.49 o 
  -1   8  10      373.96      418.85     37.48 o 
   0   8  10      167.85      174.90     13.43 o 
   1   8  10    10582.40    10463.95    176.18 o 
   2   8  10    46790.18    47173.62    860.48 o 
   3   8  10     3455.76     3551.22    100.96 o 
   4   8  10     1186.05     1143.81     64.58 o 
   5   8  10    31040.84    31853.61    745.78 o 
   6   8  10     2923.32     2981.67     99.42 o 
   7   8  10     2346.00     2231.26    101.19 o 
   8   8  10     2127.55     2066.55     99.20 o 
   9   8  10      152.45      161.22     35.78 o 
  10   8  10     8010.55     7507.12    254.35 o 
  11   8  10      437.37      366.37     48.83 o 
  -5   9  10     1794.76     1861.90     83.50 o 
  -4   9  10      204.93      234.03     31.06 o 
  -3   9  10      134.57      158.77     26.64 o 
  -2   9  10     3529.58     3637.81    137.07 o 
  -1   9  10     5053.03     4960.06    119.21 o 
   0   9  10      176.82      219.09     18.60 o 
   1   9  10     2546.30     2570.29     64.09 o 
   2   9  10     8665.76     9062.14    188.47 o 
   3   9  10     4308.23     4194.59    117.23 o 
   4   9  10       74.38      151.00     17.70 o 
   5   9  10      194.36      296.19     27.77 o 
   6   9  10     5570.94     5325.92    182.46 o 
   7   9  10      228.12      261.49     44.04 o 
   8   9  10       57.20      300.03     52.30 o 
   9   9  10      536.77      498.21     63.31 o 
  10   9  10     9796.17     9543.13    418.39 o 
  -4  10  10     4512.32     4708.75    148.49 o 
  -3  10  10      794.38     1009.04     96.29 o 
  -2  10  10       85.18      111.82     22.88 o 
  -1  10  10     1291.61     1406.64     52.97 o 
   0  10  10     1959.78     2043.72     57.29 o 
   1  10  10     3628.94     3691.42     95.30 o 
   2  10  10    56044.27    57406.60   1421.50 o 
   3  10  10      243.93      261.47     30.12 o 
   4  10  10      197.62      175.48     24.77 o 
   5  10  10     5667.08     5675.37    193.07 o 
   6  10  10      188.12      192.68     44.04 o 
   7  10  10      969.52      875.31     79.82 o 
   8  10  10     8979.39     8607.26    377.10 o 
   9  10  10      821.29      718.42     79.82 o 
  10  10  10     9803.68     9510.10    421.14 o 
  -4  11  10      209.81      216.67     32.27 o 
  -3  11  10     3350.27     3184.18    121.85 o 
  -2  11  10      266.22      283.72     34.34 o 
  -1  11  10    28348.32    27882.40    898.32 o 
   0  11  10     1061.16     1190.03     47.84 o 
   1  11  10      280.38      293.40     27.96 o 
   2  11  10    14348.48    14772.82    595.54 o 
   3  11  10     6717.30     6620.97    173.12 o 
   4  11  10     6919.11     6947.46    311.04 o 
   5  11  10     4082.66     3958.18    203.69 o 
   6  11  10     1340.55     1241.40     99.09 o 
   7  11  10     7870.35     7616.34    341.32 o 
   8  11  10     2140.02     2039.65    137.63 o 
   9  11  10       43.52       66.06     38.54 o 
  -3  12  10      108.96      140.01     27.86 o 
  -2  12  10       66.33       96.59     25.33 o 
  -1  12  10      646.48      712.15     47.52 o 
   0  12  10     4642.56     4991.51    265.62 o 
   1  12  10      698.28      707.41     77.07 o 
   2  12  10     1091.90     1083.00     78.45 o 
   3  12  10     2633.91     2610.00    141.76 o 
   4  12  10     1703.84     1624.01    115.61 o 
   5  12  10      126.97      184.42     44.04 o 
   6  12  10      355.43      352.33     57.80 o 
   7  12  10     5409.18     5039.94    253.24 o 
   8  12  10    25999.23    25541.01    996.43 o 
  -2  13  10     4040.48     4311.28    143.20 o 
  -1  13  10    27709.76    29229.44   1322.61 o 
   0  13  10     3132.08     3027.82    181.67 o 
   1  13  10     3258.01     3192.97    184.42 o 
   2  13  10     3876.97     3768.26    206.44 o 
   3  13  10     1512.52     1398.30    110.10 o 
   4  13  10     2600.90     2532.36    156.90 o 
   5  13  10     4262.17     4106.82    220.20 o 
   6  13  10      140.22      134.88     44.04 o 
   7  13  10    14445.10    13600.40    572.53 o 
   0  14  10     5237.67     5194.08    269.75 o 
   1  14  10     3369.78     3603.10    206.44 o 
   2  14  10     4253.87     3963.69    217.45 o 
   3  14  10     6553.86     6185.00    300.03 o 
   4  14  10     5833.59     5444.56    272.50 o 
   5  14  10     4331.85     4172.88    225.71 o 
   6  14  10     1851.43     1775.40    134.88 o 
   2  -6  11     4602.24     4368.31    244.98 o 
   3  -6  11     1458.78     1453.35    126.62 o 
   4  -6  11      296.52      344.07     66.06 o 
   5  -6  11     2144.95     2141.49    154.14 o 
   0  -5  11     2451.92     2639.71    178.92 o 
   1  -5  11      282.65      341.32     63.31 o 
   2  -5  11     2143.97     2083.69    145.89 o 
   3  -5  11     1216.00     1189.11    107.35 o 
   4  -5  11     1213.95     1279.94    112.85 o 
   5  -5  11     1495.91     1409.31    112.85 o 
   6  -5  11     3128.69     3030.57    181.67 o 
   7  -5  11     2537.14     2796.60    173.41 o 
  -1  -4  11      143.40      176.16     52.30 o 
   0  -4  11     4856.57     5059.21    267.00 o 
   1  -4  11     1371.03     1351.51    112.85 o 
   2  -4  11     1582.90     1613.00    121.11 o 
   3  -4  11     2501.82     2480.06    156.90 o 
   4  -4  11      388.91      410.13     63.31 o 
   5  -4  11    13846.82    14013.29    583.54 o 
   6  -4  11      166.44      250.48     52.30 o 
   7  -4  11      219.05      231.22     52.30 o 
   8  -4  11    18637.42    18161.40    776.22 o 
  -2  -3  11     2076.12     2105.71    156.90 o 
  -1  -3  11      934.32      941.38     96.34 o 
   0  -3  11     2376.41     2433.26    159.65 o 
   1  -3  11      850.82      878.07     88.08 o 
   2  -3  11      827.61      875.31     85.33 o 
   3  -3  11     1502.07     1436.84    107.35 o 
   4  -3  11     3105.69     2890.19    165.15 o 
   5  -3  11    30149.91    29848.40    834.31 o 
   6  -3  11    30481.05    30468.58    848.85 o 
   7  -3  11     3375.76     3192.25    129.16 o 
   8  -3  11       10.34        0.00     30.28 o 
   9  -3  11     5480.44     5370.25    283.51 o 
  -3  -2  11    13450.95    13193.02    580.79 o 
  -2  -2  11      833.32      952.39     99.09 o 
  -1  -2  11      695.72      696.40     82.58 o 
   0  -2  11      154.74      181.67     49.55 o 
   1  -2  11      516.16      608.32     71.57 o 
   2  -2  11      552.32      542.25     66.06 o 
   3  -2  11     5630.50     5680.31    194.37 o 
   4  -2  11      196.81      218.01     31.14 o 
   5  -2  11     7263.89     7631.60    312.42 o 
   6  -2  11     8200.00     8370.24    265.24 o 
   7  -2  11      780.52      778.97     82.58 o 
   8  -2  11     2066.52     2047.91    143.13 o 
   9  -2  11     1993.00     1907.52    140.38 o 
  10  -2  11      848.43      900.09     93.59 o 
  -4  -1  11        9.17       14.15     19.82 o 
  -3  -1  11     5298.82     5455.06    168.81 o 
  -2  -1  11     3514.35     3382.12    254.61 o 
  -1  -1  11     1892.54     1758.89    129.37 o 
   0  -1  11      782.46      732.18     77.07 o 
   1  -1  11      222.33      244.98     46.79 o 
   2  -1  11    20172.79    20501.58    583.56 o 
   3  -1  11     5873.65     6133.18    203.22 o 
   4  -1  11      370.04      406.46     38.78 o 
   5  -1  11    17280.88    17484.79    723.92 o 
   6  -1  11    30460.24    30677.04   1021.20 o 
   7  -1  11     1378.80     1425.83    112.85 o 
   8  -1  11     2720.60     2537.86    162.40 o 
   9  -1  11      681.04      534.00     71.57 o 
  10  -1  11     1392.89     1318.48    115.61 o 
  -4   0  11      127.77      200.49     31.70 o 
  -3   0  11     2362.38     2454.61    100.40 o 
  -2   0  11        5.28       26.11     16.58 o 
  -1   0  11      171.36      224.40     26.26 o 
   0   0  11     1951.08     1893.76    129.37 o 
   1   0  11      104.75      121.14     28.90 o 
   2   0  11     7905.84     8275.75    258.78 o 
   3   0  11    38425.01    39082.08   1064.92 o 
   4   0  11     1735.98     1655.45     77.07 o 
   5   0  11     1342.39     1478.57    114.23 o 
   6   0  11     8331.00     8561.84    293.15 o 
   7   0  11     1105.12     1032.21     96.34 o 
   8   0  11      120.81      118.36     41.29 o 
   9   0  11      306.24      283.51     55.05 o 
  10   0  11      903.44      872.56     96.34 o 
  11   0  11    18390.68    18059.55    778.97 o 
  -4   1  11      331.69      347.62     37.06 o 
  -3   1  11      804.66      812.98     51.32 o 
  -2   1  11      131.95      161.65     24.86 o 
  -1   1  11      180.19      208.13     25.33 o 
   0   1  11     2370.71     2376.42     69.78 o 
   1   1  11      226.45      221.66     29.20 o 
   2   1  11    27139.29    27817.50    769.37 o 
   3   1  11      769.40     1112.64     59.96 o 
   4   1  11       47.86       91.68     19.82 o 
   5   1  11     4226.04     4157.48    264.25 o 
   6   1  11    10322.41     9914.72    443.16 o 
   7   1  11      997.96     1004.68     90.83 o 
   8   1  11      818.48      688.14     77.07 o 
   9   1  11      732.73     1029.46     99.09 o 
  10   1  11     4021.03     3886.62    228.46 o 
  11   1  11     5001.31     4483.92    255.99 o 
  -5   2  11     5182.29     5459.57    182.66 o 
  -4   2  11      104.35      127.71     25.93 o 
  -3   2  11      540.77      560.62     43.59 o 
  -2   2  11       59.01      107.47     28.52 o 
  -1   2  11     9929.01     9861.59    246.04 o 
   0   2  11    14414.66    14341.02    291.49 o 
   1   2  11     2163.06     2188.63     55.54 o 
   2   2  11    16580.95    16750.36    326.61 o 
   3   2  11    45172.50    45962.58   1551.07 o 
   4   2  11     1907.60     1950.82     82.29 o 
   5   2  11      374.26      374.84     33.69 o 
   6   2  11     1608.30     1615.75    115.61 o 
   7   2  11      986.70      856.05     85.33 o 
   8   2  11      608.74      668.87     79.82 o 
   9   2  11       59.24       93.59     38.54 o 
  10   2  11      242.91      211.95     55.05 o 
  11   2  11    32328.04    32061.83   1312.97 o 
  -5   3  11      134.83      186.59     33.30 o 
  -4   3  11     1084.97     1185.75     65.49 o 
  -3   3  11      288.63      354.41     35.17 o 
  -2   3  11      325.66      320.28     37.21 o 
  -1   3  11     2168.94     2173.96     66.97 o 
   0   3  11    23960.09    24067.66    417.01 o 
   1   3  11      154.59      173.69     15.47 o 
   2   3  11     6173.13     6292.40    109.28 o 
   3   3  11     4933.64     5312.86    108.22 o 
   4   3  11      358.51      375.40     18.38 o 
   5   3  11      289.38      305.53     49.55 o 
   6   3  11      198.53      225.71     44.04 o 
   7   3  11      781.27      729.43     79.82 o 
   8   3  11    29197.83    28183.47   1150.57 o 
   9   3  11    13623.94    13652.70    605.56 o 
  10   3  11     2910.14     2917.71    189.93 o 
  11   3  11     9558.52     8926.55    434.90 o 
  -5   4  11     1264.20     1290.26     85.57 o 
  -4   4  11       64.14       98.91     25.50 o 
  -3   4  11      390.48      496.82     40.12 o 
  -2   4  11      108.37      104.26     21.43 o 
  -1   4  11    33418.36    32622.93    745.73 o 
   0   4  11    16622.38    16762.39    298.20 o 
   1   4  11       49.74       70.63     11.77 o 
   2   4  11     1717.09     1730.23     46.98 o 
   3   4  11    34169.38    34752.03    520.69 o 
   4   4  11      498.02      576.44     19.92 o 
   5   4  11       36.84       56.40     16.26 o 
   6   4  11      379.08      360.59     55.05 o 
   7   4  11      474.34      448.67     66.06 o 
   8   4  11     1326.41     1323.98    118.36 o 
   9   4  11     5636.20     5315.19    286.27 o 
  10   4  11      269.74      272.50     60.56 o 
  11   4  11     8172.88     8750.39    432.15 o 
  -5   5  11     1207.70     1142.92     66.59 o 
  -4   5  11     5937.23     5972.94    269.75 o 
  -3   5  11    13055.17    13108.40    411.50 o 
  -2   5  11       59.55       58.52     18.94 o 
  -1   5  11      561.57      623.19     40.52 o 
   0   5  11    52090.21    51321.76    860.40 o 
   1   5  11     1163.48     1158.13     33.80 o 
   2   5  11       63.01       70.28      9.99 o 
   3   5  11     7287.71     7291.60    135.40 o 
   4   5  11     1721.33     1680.97     41.18 o 
   5   5  11      409.30      500.76    104.60 o 
   6   5  11       99.80      102.98     22.02 o 
   7   5  11      664.99      639.59     46.24 o 
   8   5  11    50723.35    49576.37   1970.83 o 
   9   5  11    13945.87    14404.15    641.35 o 
  10   5  11     1288.99     1420.32    129.37 o 
  11   5  11     4730.70     5020.67    289.02 o 
  -5   6  11     2384.59     2426.51    173.41 o 
  -4   6  11      354.16      405.94     48.54 o 
  -3   6  11     5796.09     6173.97    393.62 o 
  -2   6  11      172.22      168.71     24.14 o 
  -1   6  11    10722.21    10449.47    255.74 o 
   0   6  11     2844.99     2732.06     75.85 o 
   1   6  11     2502.65     2463.41     55.40 o 
   2   6  11      292.41      343.85     17.80 o 
   3   6  11      375.01      355.64     21.84 o 
   4   6  11     1139.59     1189.58     39.02 o 
   5   6  11    22740.79    22213.05    617.14 o 
   6   6  11     9221.22     9391.16    451.42 o 
   7   6  11     3781.08     3903.73    327.55 o 
   8   6  11     1833.09     1833.47    139.00 o 
   9   6  11    14533.50    15028.98    668.87 o 
  10   6  11      195.41      123.87     52.30 o 
  11   6  11       77.81      225.71     63.31 o 
  -5   7  11      151.88      171.25     38.78 o 
  -4   7  11    11502.51    11456.84    362.52 o 
  -3   7  11    34025.09    34236.99    983.06 o 
  -2   7  11       47.31      322.01    198.18 o 
  -1   7  11     2930.82     3082.17    115.00 o 
   0   7  11    27036.27    26832.12    458.87 o 
   1   7  11      236.07      234.93     17.64 o 
   2   7  11     4405.52     4401.16     92.20 o 
   3   7  11      333.79      349.59     17.65 o 
   4   7  11      153.61      199.38     21.26 o 
   5   7  11    10376.17    10426.97    314.66 o 
   6   7  11      370.24      379.15     26.37 o 
   7   7  11      650.05      651.78     37.34 o 
   8   7  11    31032.15    30405.41    842.03 o 
   9   7  11     2539.85     2834.00    123.01 o 
  10   7  11       91.29      132.12     52.30 o 
  11   7  11      786.30      748.70    101.84 o 
  -4   8  11       67.51       54.83     29.25 o 
  -3   8  11    16591.39    16319.92    411.98 o 
  -2   8  11     1817.16     1926.54    145.39 o 
  -1   8  11      414.00      389.82     28.21 o 
   0   8  11     6280.59     6251.42    128.31 o 
   1   8  11     2291.61     2280.65     59.21 o 
   2   8  11      456.99      495.17     25.16 o 
   3   8  11     1369.34     1387.17     54.89 o 
   4   8  11      500.80      461.78     31.07 o 
   5   8  11    50975.52    49133.26   1321.71 o 
   6   8  11    37837.14    37882.20    885.50 o 
   7   8  11      389.08      426.37     42.99 o 
   8   8  11     3735.82     3675.52    144.79 o 
   9   8  11    26413.04    26376.88    747.44 o 
  10   8  11     1049.50     1066.70     72.67 o 
  11   8  11     1562.38     1681.81    156.90 o 
  -4   9  11     8670.22     8691.18    320.82 o 
  -3   9  11    14496.86    14904.64    716.79 o 
  -2   9  11      992.36      933.52     53.72 o 
  -1   9  11      409.27      377.16     28.70 o 
   0   9  11     2873.73     2905.97     81.33 o 
   1   9  11     3923.84     3929.39     88.40 o 
   2   9  11     1733.54     1703.69     64.14 o 
   3   9  11     4492.80     4257.72    119.50 o 
   4   9  11      197.52      202.20     24.27 o 
   5   9  11     7714.61     8123.54    287.64 o 
   6   9  11    14770.26    14201.95    356.97 o 
   7   9  11      641.36      681.92     60.56 o 
   8   9  11      254.03      273.17     53.67 o 
   9   9  11     2194.18     2093.66    105.15 o 
  10   9  11      789.57      731.13     63.46 o 
  -3  10  11    22004.67    22308.91    947.73 o 
  -2  10  11      479.36      448.73     38.71 o 
  -1  10  11     3714.21     3725.58    155.39 o 
   0  10  11     5453.11     5377.21    128.54 o 
   1  10  11      168.31      200.79     19.00 o 
   2  10  11    17640.92    17491.19    393.85 o 
   3  10  11      479.79      490.56     34.49 o 
   4  10  11      173.40      191.58     24.80 o 
   5  10  11    31900.86    31991.82    929.88 o 
   6  10  11    18355.35    17828.33    704.66 o 
   7  10  11     1742.86     1524.92    110.10 o 
   8  10  11     2717.02     2581.90    156.90 o 
   9  10  11     2193.75     2298.39    148.64 o 
  10  10  11       76.54       99.98     34.11 o 
  -3  11  11      307.52      360.32     38.05 o 
  -2  11  11     4721.38     5098.19    155.44 o 
  -1  11  11      462.13      453.03     38.63 o 
   0  11  11       32.24       28.20     18.37 o 
   1  11  11      981.57     1108.20     53.39 o 
   2  11  11    22001.11    21832.81    502.28 o 
   3  11  11    28307.29    28420.81    993.67 o 
   4  11  11      145.19      181.67     44.04 o 
   5  11  11     1260.83     1200.12     96.34 o 
   6  11  11    14765.57    14530.77    591.80 o 
   7  11  11      683.05      707.41     77.07 o 
   8  11  11     6502.21     6319.88    300.03 o 
   9  11  11     2283.33     2171.77    145.89 o 
  -2  12  11     1839.17     1918.45     84.30 o 
  -1  12  11     2217.95     2460.14     94.87 o 
   0  12  11      711.61      729.43     82.58 o 
   1  12  11      108.03      132.12     41.29 o 
   2  12  11    12821.84    12623.24    528.49 o 
   3  12  11      531.89      707.41     77.07 o 
   4  12  11      160.08      167.91     44.04 o 
   5  12  11     2665.52     2540.61    156.90 o 
   6  12  11      192.09      247.73     52.30 o 
   7  12  11     3265.90     3077.36    178.92 o 
   8  12  11     3437.26     3374.64    195.43 o 
  -1  13  11     8795.22     9160.15    439.03 o 
   0  13  11      576.84      660.61     79.82 o 
   1  13  11      562.71      545.01     71.57 o 
   2  13  11    20017.17    20046.90    801.00 o 
   3  13  11    31574.54    31026.86   1189.11 o 
   4  13  11     3239.70     3047.08    178.92 o 
   5  13  11     5241.22     5039.94    255.99 o 
   6  13  11     8980.45     8654.05    390.86 o 
   7  13  11      229.11      242.23     57.80 o 
   1  14  11      448.05      412.88     66.06 o 
   2  14  11     1372.89     1538.68    121.11 o 
   3  14  11     9719.22     9248.60    415.64 o 
   4  14  11     1228.80     1090.01    101.84 o 
   5  14  11     2568.68     2400.23    159.65 o 
   4  -5  12     1274.09     1505.65    123.87 o 
   1  -4  12    13625.35    13842.63    600.06 o 
   2  -4  12     3056.98     3055.34    189.93 o 
   3  -4  12      330.84      357.83     63.31 o 
   4  -4  12     2782.81     2793.85    176.16 o 
   5  -4  12      332.01      330.31     57.80 o 
   6  -4  12      704.54      685.39     82.58 o 
   7  -4  12     3427.96     3256.28    189.93 o 
  -1  -3  12     2855.93     2736.05    184.42 o 
   0  -3  12      102.74       79.82     44.04 o 
   1  -3  12     9087.96     8943.07    412.88 o 
   2  -3  12      193.43      283.51     55.05 o 
   3  -3  12     1093.16     1134.05    101.84 o 
   4  -3  12      986.43     1001.93     93.59 o 
   5  -3  12       90.47      121.11     44.04 o 
   6  -3  12     6836.44     6786.93    230.34 o 
   7  -3  12     4143.75     3715.96    217.45 o 
   8  -3  12       69.13      140.38     49.55 o 
  -2  -2  12      242.28      220.20     57.80 o 
  -1  -2  12      236.17      261.49     57.80 o 
   0  -2  12    21257.65    20946.99    856.05 o 
   1  -2  12     2642.84     2576.40    165.15 o 
   2  -2  12     1613.12     1613.00    118.36 o 
   3  -2  12     3041.69     3118.65    178.92 o 
   4  -2  12      351.66      393.52     41.81 o 
   5  -2  12     1748.37     1881.49     93.18 o 
   6  -2  12     1088.73     1098.37     68.58 o 
   7  -2  12       82.14       55.05     38.54 o 
   8  -2  12     8473.28     8312.73    399.12 o 
   9  -2  12     1538.88     1574.46    129.37 o 
  -2  -1  12    19689.07    18684.38    781.73 o 
  -1  -1  12      237.84      269.75     57.80 o 
   0  -1  12      134.90      154.14     46.79 o 
   1  -1  12     7157.20     6669.45    319.30 o 
   2  -1  12     2772.66     2788.34    165.15 o 
   3  -1  12      119.48      148.30     27.25 o 
   4  -1  12     1375.55     1349.25     72.81 o 
   5  -1  12     8237.49     8313.39    265.24 o 
   6  -1  12    40718.95    37952.31   1516.66 o 
   7  -1  12     3984.00     3688.43    211.95 o 
   8  -1  12       87.84      129.37     44.04 o 
   9  -1  12    29442.76    28910.14   1186.35 o 
  10  -1  12     5188.91     4962.87    275.26 o 
  -3   0  12     7900.70     8030.44    280.28 o 
  -2   0  12     4598.20     4895.49    353.70 o 
  -1   0  12      616.97      586.30     77.07 o 
   0   0  12     1751.94     1855.23    134.88 o 
   1   0  12      940.92      957.89     88.08 o 
   2   0  12      692.28      718.36     52.44 o 
   3   0  12      818.76      855.65     57.39 o 
   4   0  12     2358.93     2495.83    105.74 o 
   5   0  12     2387.69     2446.91    104.62 o 
   6   0  12    32191.24    30363.50   1230.39 o 
   7   0  12     6987.93     6608.90    327.55 o 
   8   0  12     1628.48     1538.68    123.87 o 
   9   0  12      669.90      624.83     79.82 o 
  10   0  12       83.13      107.35     49.55 o 
  -3   1  12    14412.77    14884.11    369.07 o 
  -2   1  12    13673.34    13481.75    333.36 o 
  -1   1  12       23.09       26.61     23.11 o 
   0   1  12      542.41      646.99     71.57 o 
   1   1  12      260.14      324.23     35.97 o 
   2   1  12     1559.35     1668.40     81.75 o 
   3   1  12       58.57      131.26     48.17 o 
   4   1  12      199.46      233.48     31.65 o 
   5   1  12    14185.60    14504.96    696.40 o 
   6   1  12    15844.06    15428.10    660.61 o 
   7   1  12       13.27       49.55     33.03 o 
   8   1  12     1734.07     1637.77    126.62 o 
   9   1  12     5666.93     5670.27    297.28 o 
  10   1  12      388.31      462.43     71.57 o 
  -3   2  12        4.74       18.20     20.25 o 
  -2   2  12     3366.84     3506.02    117.31 o 
  -1   2  12     1589.95     1513.05     66.47 o 
   0   2  12      177.12      215.51     25.82 o 
   1   2  12      422.46      411.31     32.82 o 
   2   2  12     4529.95     4749.23    166.34 o 
   3   2  12    58330.06    58871.63   2087.82 o 
   4   2  12     5427.29     5555.26    374.35 o 
   5   2  12      222.16      228.46     46.79 o 
   6   2  12    38769.14    36028.27   1442.34 o 
   7   2  12     7122.01     6661.20    330.31 o 
   8   2  12      371.43      349.58     60.56 o 
   9   2  12        9.31       13.76     33.03 o 
  10   2  12      168.72      176.16     52.30 o 
  11   2  12     2910.19     2782.84    192.68 o 
  -4   3  12       77.85      119.78     28.88 o 
  -3   3  12     2678.01     2793.21    105.06 o 
  -2   3  12      155.63      168.06     26.29 o 
  -1   3  12       19.25       49.78     15.28 o 
   0   3  12      670.80      649.59     30.09 o 
   1   3  12      136.24      156.94     15.68 o 
   2   3  12     3070.39     3131.35     92.17 o 
   3   3  12     7148.16     7535.38    531.24 o 
   4   3  12     5256.87     5149.55    260.12 o 
   5   3  12      829.75      792.74     82.58 o 
   6   3  12     2749.25     2686.50    167.91 o 
   7   3  12     1092.96     1153.32    104.60 o 
   8   3  12     1057.92     1018.45     99.09 o 
   9   3  12     2159.70     1937.80    145.89 o 
  10   3  12      549.64      509.22     77.07 o 
  11   3  12     5546.87     5337.21    297.28 o 
  -4   4  12      529.52      436.96     43.31 o 
  -3   4  12       92.12       93.59     25.43 o 
  -2   4  12     1056.43     1004.45     55.44 o 
  -1   4  12      409.38      490.96     31.61 o 
   0   4  12     2220.80     2247.27     60.96 o 
   1   4  12      612.18      600.89     29.09 o 
   2   4  12     5478.30     5588.78    101.18 o 
   3   4  12    58895.10    59085.03    979.48 o 
   4   4  12     1295.28     1359.77    107.35 o 
   5   4  12      699.12      682.64     77.07 o 
   6   4  12    10671.20    10319.35    467.94 o 
   7   4  12     2171.92     2191.04    151.39 o 
   8   4  12       23.50       22.02     33.03 o 
   9   4  12     2851.88     2590.16    178.92 o 
  10   4  12     2326.17     2180.03    165.15 o 
  11   4  12    10906.77    10528.54    506.47 o 
  -4   5  12      382.92      422.30     42.38 o 
  -3   5  12      458.49      487.73     41.77 o 
  -2   5  12       37.39       57.43     20.09 o 
  -1   5  12      722.97      734.48     40.52 o 
   0   5  12    25515.34    25701.01    447.10 o 
   1   5  12     8392.48     8190.45    141.82 o 
   2   5  12      569.14      570.50     23.54 o 
   3   5  12    16725.77    17550.34    324.53 o 
   4   5  12    11880.20    12014.16    470.69 o 
   5   5  12     1651.68     1705.49     77.38 o 
   6   5  12      415.59      437.66     63.31 o 
   7   5  12       91.01       68.81     38.54 o 
   8   5  12     6500.10     5887.73    311.04 o 
   9   5  12     2956.35     2730.54    187.17 o 
  10   5  12     1008.44     1001.93    110.10 o 
  11   5  12     9009.34     8543.95    432.15 o 
  -4   6  12     2811.02     2661.18    106.10 o 
  -3   6  12      689.71      654.90     40.80 o 
  -2   6  12      150.75      149.32     22.27 o 
  -1   6  12     2109.13     2146.86     70.33 o 
   0   6  12      115.30      136.05     17.04 o 
   1   6  12     2509.56     2533.67     58.08 o 
   2   6  12     1077.72     1036.58     32.33 o 
   3   6  12     9577.21    10029.55    235.38 o 
   4   6  12       58.13       73.12     16.37 o 
   5   6  12      173.71      176.20     20.63 o 
   6   6  12     1847.86     1875.03     85.98 o 
   7   6  12       93.26      148.64     46.79 o 
   8   6  12     1569.48     1519.41    132.12 o 
   9   6  12    22380.22    21519.52    924.86 o 
  10   6  12      849.96      856.05    107.35 o 
  11   6  12     2992.14     3060.85    214.70 o 
  -4   7  12      347.14      436.48     42.19 o 
  -3   7  12     1906.87     1875.77     80.88 o 
  -2   7  12       97.94      101.20     23.27 o 
  -1   7  12     4415.49     4483.61    134.29 o 
   0   7  12    56862.13    56066.81   1011.45 o 
   1   7  12     7362.11     7215.68    129.28 o 
   2   7  12       66.20      113.43     22.08 o 
   3   7  12     9099.70     9009.22    215.64 o 
   4   7  12     3526.10     3483.57    101.40 o 
   5   7  12       23.84       46.69     16.08 o 
   6   7  12     2707.93     2631.64    109.79 o 
   7   7  12      223.33      231.32     23.82 o 
   8   7  12    15076.74    14519.72    430.68 o 
   9   7  12     4849.98     4332.53    261.49 o 
  10   7  12       68.60       49.55     44.04 o 
  11   7  12     1159.17     1285.45    137.63 o 
  -3   8  12     9798.44     9740.63    256.40 o 
  -2   8  12     1459.62     1670.69     74.31 o 
  -1   8  12      139.25      137.26     21.45 o 
   0   8  12      852.71      907.81     42.91 o 
   1   8  12     9052.68     9223.97    174.75 o 
   2   8  12     2784.83     2910.59     97.74 o 
   3   8  12       63.78      112.70     23.32 o 
   4   8  12     3564.79     3655.78    106.40 o 
   5   8  12     5796.46     5531.77    294.52 o 
   6   8  12    11989.02    11776.17    440.41 o 
   7   8  12      213.91      284.50     53.67 o 
   8   8  12     4165.30     4229.56    359.21 o 
   9   8  12    45322.45    45151.12   1685.94 o 
  10   8  12     1700.46     1568.96    145.89 o 
  -3   9  12     7105.15     7240.35    205.45 o 
  -2   9  12     1751.12     1827.55     79.47 o 
  -1   9  12      335.05      334.41     39.25 o 
   0   9  12    29254.02    29331.25    550.98 o 
   1   9  12       97.37      116.23     15.85 o 
   2   9  12      892.76      912.90     47.02 o 
   3   9  12     3269.88     3277.72    100.67 o 
   4   9  12       70.25      107.96     20.63 o 
   5   9  12      146.63      206.44     33.03 o 
   6   9  12    14034.93    13596.01    408.69 o 
   7   9  12     1435.08     1285.20     77.38 o 
   8   9  12     6210.73     6700.58    539.50 o 
   9   9  12      307.57      390.45     78.45 o 
  10   9  12      162.41      126.26     42.66 o 
  -2  10  12    12962.51    13129.47    534.54 o 
  -1  10  12      476.75      447.12     39.55 o 
   0  10  12     2984.88     2929.07    101.07 o 
   1  10  12     7823.86     7726.24    170.63 o 
   2  10  12     1723.05     1781.54     69.60 o 
   3  10  12     2128.83     2133.03     77.59 o 
   4  10  12      373.84      399.95     32.88 o 
   5  10  12    13988.98    13721.97    414.87 o 
   6  10  12    11726.16    11096.80    612.44 o 
   7  10  12      710.11      620.92     60.56 o 
   8  10  12      797.06      756.53     62.83 o 
   9  10  12    32548.64    31759.00    897.00 o 
  -2  11  12     3404.63     3527.33    171.59 o 
  -1  11  12      397.03      423.59     39.31 o 
   0  11  12       68.22      101.65     28.17 o 
   1  11  12     3312.45     3446.21    192.68 o 
   2  11  12    12423.95    12436.80    379.00 o 
   3  11  12     4289.60     4290.31    137.97 o 
   4  11  12     1342.36     1447.99     79.19 o 
   5  11  12     1564.70     1649.22     90.61 o 
   6  11  12    28188.48    26675.94    945.50 o 
   7  11  12      999.38      918.38     70.06 o 
   8  11  12      160.68      212.43     40.21 o 
   9  11  12     4840.63     4468.96    183.13 o 
  -1  12  12     3575.18     3657.51    162.04 o 
   0  12  12     3340.06     3253.53    192.68 o 
   1  12  12      741.54      900.09     90.83 o 
   2  12  12      326.50      377.06     55.05 o 
   3  12  12     3266.29     3241.77    137.82 o 
   4  12  12      140.01      150.93     34.39 o 
   5  12  12     9113.05     8698.09    385.36 o 
   6  12  12    15260.07    15557.47    635.84 o 
   7  12  12      122.62      126.62     44.04 o 
   8  12  12      413.31      503.72     74.32 o 
   1  13  12     4394.37     4423.36    239.47 o 
   2  13  12     6676.90     6924.18    240.09 o 
   3  13  12    24299.98    22948.80   1412.06 o 
   4  13  12      201.48      242.23     52.30 o 
   5  13  12      103.72       90.83     41.29 o 
   6  13  12    39872.57    38643.20   1467.11 o 
   2  -3  13      499.16      528.49     74.32 o 
   3  -3  13     6316.49     6592.38    324.80 o 
   4  -3  13      981.12     1076.25     99.09 o 
   5  -3  13       83.48       82.58     41.29 o 
   6  -3  13      122.12       93.59     44.04 o 
   1  -2  13    11276.04    11282.75    503.72 o 
   2  -2  13      537.32      605.56     79.82 o 
   3  -2  13      816.28      922.11     90.83 o 
   4  -2  13    24052.85    23897.73    946.88 o 
   5  -2  13      974.14     1059.74     69.99 o 
   6  -2  13     1245.97     1219.38    110.10 o 
   7  -2  13       59.93       79.82     41.29 o 
   0  -1  13      430.29      368.84     68.81 o 
   1  -1  13    33071.75    32992.19   1290.95 o 
   2  -1  13     3164.72     3159.94    187.17 o 
   3  -1  13     1407.04     1529.81     97.72 o 
   4  -1  13      838.89      854.96     60.34 o 
   5  -1  13      328.36      382.94     41.81 o 
   6  -1  13     1016.57     1032.21     99.09 o 
   8  -1  13      616.69      489.96     74.32 o 
  -1   0  13      108.85      143.13     49.55 o 
   0   0  13    12953.07    13003.10    564.27 o 
   1   0  13     2768.24     3003.04    184.42 o 
   2   0  13      243.84      310.89     39.86 o 
   3   0  13      125.44      148.73     30.12 o 
   4   0  13      804.22      892.27     60.24 o 
   5   0  13      337.23      357.83     60.56 o 
   6   0  13     5835.74     5485.85    286.27 o 
   7   0  13     4143.42     4258.21    242.23 o 
   8   0  13     4263.31     4365.56    250.48 o 
   9   0  13      291.69      275.26     63.31 o 
  -2   1  13    26722.91    26843.70    767.83 o 
  -1   1  13     2434.10     2307.56    132.12 o 
   0   1  13      600.68      671.62     79.82 o 
   1   1  13    36519.62    36972.42   1024.35 o 
   2   1  13      151.18      186.78     30.12 o 
   3   1  13       38.44       67.44     23.36 o 
   4   1  13       91.93      132.16     26.22 o 
   5   1  13      175.68      187.17     46.79 o 
   6   1  13     8282.21     7773.23    374.35 o 
   7   1  13        1.74       41.29     38.54 o 
   8   1  13     1743.36     1679.06    134.88 o 
   9   1  13    22852.24    21888.36    927.61 o 
  10   1  13     5358.14     4869.28    278.01 o 
  -2   2  13    18647.25    18357.83    635.84 o 
  -1   2  13     2811.43     2859.50    287.64 o 
   0   2  13     1505.84     1496.09     84.65 o 
   1   2  13      844.86      854.61     59.34 o 
   2   2  13     1037.64      956.14     61.29 o 
   3   2  13      600.90      672.40     66.06 o 
   4   2  13      164.51      181.67     44.04 o 
   5   2  13       30.31       57.80     35.78 o 
   6   2  13    22837.22    22025.99    916.60 o 
   7   2  13    28822.74    25620.83   1056.98 o 
   8   2  13     2114.24     2163.51    154.14 o 
   9   2  13     1103.23     1004.68    107.35 o 
  10   2  13    19591.72    18604.56    809.25 o 
  -2   3  13    20821.24    20236.43    478.59 o 
  -1   3  13      631.66      599.79     44.27 o 
   0   3  13      202.44      186.08     30.10 o 
   1   3  13     4784.99     4895.41    143.01 o 
   2   3  13      418.13      386.78     38.93 o 
   3   3  13      183.91      226.54     30.96 o 
   4   3  13     2378.12     2240.58    145.89 o 
   5   3  13     1965.76     1739.62    126.62 o 
   6   3  13     5925.08     5711.56    294.52 o 
   7   3  13     5701.39     5086.73    272.50 o 
   8   3  13      163.18      151.39     46.79 o 
   9   3  13     1943.86     1877.25    148.64 o 
  10   3  13       69.15       68.81     46.79 o 
  -2   4  13    26312.83    26244.41    603.63 o 
  -1   4  13      130.45      137.07     21.89 o 
   0   4  13     1302.36     1290.64     44.60 o 
   1   4  13      182.43      173.48     22.30 o 
   2   4  13      178.70      230.00     24.86 o 
   3   4  13    13970.43    13495.80    580.79 o 
   4   4  13     3378.58     3264.54    189.93 o 
   5   4  13      642.17      578.04     71.57 o 
   6   4  13    38571.39    37173.33   1491.89 o 
   7   4  13    22205.88    21112.14    891.83 o 
   8   4  13     1001.18      974.41    101.84 o 
   9   4  13     1520.36     1343.25    123.87 o 
  10   4  13     1892.17     1929.55    154.14 o 
  -3   5  13     1562.64     1693.86     83.94 o 
  -2   5  13      482.79      475.28     35.96 o 
  -1   5  13     2325.48     2300.70     75.14 o 
   0   5  13      271.32      288.03     22.55 o 
   1   5  13       92.58      121.31     14.01 o 
   2   5  13        2.28       35.36     11.37 o 
   3   5  13    18415.78    17743.01    743.19 o 
   4   5  13    32092.30    30432.31   1227.64 o 
   5   5  13     2652.55     2669.98    167.91 o 
   6   5  13       10.20       77.07     38.54 o 
   7   5  13    18006.49    16328.19    712.91 o 
   8   5  13      822.33      781.73     93.59 o 
   9   5  13       50.15       66.06     44.04 o 
  10   5  13      196.85      244.98     66.06 o 
  -2   6  13     5163.47     5184.66    136.24 o 
  -1   6  13      427.13      429.22     32.20 o 
   0   6  13       43.76       40.90     13.14 o 
   1   6  13      391.66      411.06     22.26 o 
   2   6  13      261.26      262.01     24.17 o 
   3   6  13    20166.27    20968.18    459.41 o 
   4   6  13      373.38      469.81     70.19 o 
   5   6  13     1421.28     1458.86    118.36 o 
   6   6  13     7231.09     6972.24    349.58 o 
   7   6  13      324.68      404.63     68.81 o 
   8   6  13      127.01      132.12     49.55 o 
   9   6  13      109.65      123.87     52.30 o 
  10   6  13      121.89      129.37     52.30 o 
  -2   7  13     1567.12     1520.22     62.91 o 
  -1   7  13     1531.92     1564.21     61.13 o 
   0   7  13    13423.75    13522.27    246.46 o 
   1   7  13     2579.76     2522.74     60.29 o 
   2   7  13       37.51       56.49     14.54 o 
   3   7  13    23883.78    24965.53    790.82 o 
   4   7  13    52985.35    53280.44   2026.36 o 
   5   7  13      770.27      741.11     54.23 o 
   6   7  13      730.25      741.74     54.85 o 
   7   7  13    10333.65     9746.82    467.94 o 
   8   7  13      187.72      148.64     52.30 o 
   9   7  13        7.26      -11.01     35.78 o 
  10   7  13       53.81      134.88     57.80 o 
  -2   8  13      693.29      738.96     50.91 o 
  -1   8  13      748.28      720.02     47.88 o 
   0   8  13      988.71     1058.63     53.95 o 
   1   8  13    20933.40    20938.00    403.20 o 
   2   8  13      688.54      637.87     34.28 o 
   3   8  13     6707.85     7061.83    180.04 o 
   4   8  13     6932.54     7128.77    180.85 o 
   5   8  13      200.89      243.11     26.76 o 
   6   8  13     1050.34     1094.67     68.09 o 
   7   8  13      215.40      315.78     48.17 o 
   8   8  13      605.47      448.67     79.82 o 
   9   8  13     5630.41     4929.84    294.52 o 
  10   8  13      136.33       71.57     52.30 o 
  -2   9  13      676.22      718.53     62.96 o 
  -1   9  13      165.96      172.82     27.81 o 
   0   9  13    22675.76    22489.12    515.21 o 
   1   9  13     5574.75     5561.70    150.16 o 
   2   9  13       79.50       74.90     19.56 o 
   3   9  13     8036.86     8444.62    211.10 o 
   4   9  13     6762.39     6909.03    190.77 o 
   5   9  13     1448.72     1397.90    103.22 o 
   6   9  13     3337.22     3186.56    176.16 o 
   7   9  13      263.21      271.01     39.02 o 
   8   9  13     1306.85     1128.57     82.58 o 
   9   9  13      888.39      858.80    115.61 o 
  -1  10  13      494.37      438.44     40.53 o 
   0  10  13    10269.89    10049.63    311.40 o 
   1  10  13    37986.52    37459.62   1000.43 o 
   2  10  13      374.14      379.70     33.80 o 
   3  10  13     2291.65     2378.83     84.68 o 
   4  10  13     5755.46     5648.95    155.51 o 
   5  10  13      480.24      453.07     46.24 o 
   6  10  13       28.54       21.00     24.95 o 
   7  10  13     1197.06     1290.42     97.72 o 
   8  10  13     1378.45     1440.31     88.62 o 
   9  10  13    34396.27    31593.70   1914.41 o 
   0  11  13     7601.16     7492.48    248.15 o 
   1  11  13       52.02       85.33     38.54 o 
   2  11  13      127.45      129.07     39.91 o 
   3  11  13      102.38      121.11     30.96 o 
   4  11  13     1188.57     1209.06     76.42 o 
   5  11  13     1275.31     1199.88     77.95 o 
   6  11  13     5557.02     5537.77    286.27 o 
   7  11  13      682.36      610.42     60.03 o 
   8  11  13      108.60       91.62     33.03 o 
   1  12  13    17305.53    17343.88    707.41 o 
   2  12  13     2882.73     3165.44    187.17 o 
   3  12  13     3206.83     3102.10    135.58 o 
   4  12  13     5496.95     5409.50    202.22 o 
   5  12  13      271.16      314.94     46.23 o 
   6  12  13     1074.93     1010.49    111.48 o 
   7  12  13     1820.55     1844.49    105.15 o 
   3  13  13       48.34       20.70     26.22 o 
   4  13  13     1309.59     1234.74     82.61 o 
   2  -1  14     4411.21     4665.59    253.24 o 
   3  -1  14     2533.48     2675.49    170.66 o 
   4  -1  14    10946.00    10886.31    344.24 o 
   5  -1  14     7366.18     7131.88    355.08 o 
   6  -1  14     1022.25      883.57     96.34 o 
   1   0  14      547.67      789.98     93.59 o 
   2   0  14      145.33      156.90     46.79 o 
   3   0  14      959.21     1053.76     78.45 o 
   4   0  14    15333.96    15579.24    608.32 o 
   5   0  14      208.24      217.45     52.30 o 
   6   0  14     1488.02     1475.37    123.87 o 
   7   0  14     3663.45     3495.75    214.70 o 
   0   1  14     1119.48     1222.14    112.85 o 
   1   1  14    46270.15    46947.67   1797.42 o 
   2   1  14     6292.19     6430.42    221.88 o 
   3   1  14     1863.68     1912.24     95.31 o 
   4   1  14     7993.71     7998.94    382.61 o 
   5   1  14     3368.73     3209.49    195.43 o 
   6   1  14      744.82      770.72     88.08 o 
   7   1  14      532.64      484.45     74.32 o 
   8   1  14       87.74       99.09     44.04 o 
   0   2  14     1384.72     1624.01    132.12 o 
   1   2  14      110.34      210.44     37.92 o 
   2   2  14     7190.67     7152.59    238.42 o 
   3   2  14      403.91      390.18     42.69 o 
   4   2  14     2781.09     2485.56    162.40 o 
   5   2  14      186.80      162.40     49.55 o 
   6   2  14      844.77      957.89     99.09 o 
   7   2  14     2311.62     2174.52    156.90 o 
   8   2  14      830.73      701.90     90.83 o 
   9   2  14     1730.82     1767.14    145.89 o 
  -1   3  14        4.74      158.99     38.78 o 
   0   3  14      105.86      109.42     28.71 o 
   1   3  14    32339.77    31921.31    725.00 o 
   2   3  14     3534.04     3448.06    137.12 o 
   3   3  14       12.89       24.77     30.28 o 
   4   3  14     2763.27     2529.60    162.40 o 
   5   3  14      699.96      960.64     93.59 o 
   6   3  14       29.18       27.53     35.78 o 
   7   3  14     4982.77     4351.80    247.73 o 
   8   3  14      159.68      148.64     49.55 o 
   9   3  14     8139.94     7798.00    396.37 o 
  -1   4  14    14972.41    15190.22    707.41 o 
   0   4  14     1161.88     1074.19     93.59 o 
   1   4  14     1549.96     1706.79    101.81 o 
   2   4  14     7515.68     7839.93    207.10 o 
   3   4  14      778.48      693.65     77.07 o 
   4   4  14       10.71       -5.51     27.53 o 
   5   4  14      234.94      294.52     55.05 o 
   6   4  14     7281.48     6809.83    341.32 o 
   7   4  14    10063.38     9303.65    443.16 o 
   8   4  14     1561.83     1480.88    129.37 o 
   9   4  14      213.54      231.22     60.56 o 
  -1   5  14     1549.90     1651.07     64.40 o 
   0   5  14      120.77      113.25     21.03 o 
   1   5  14     2050.10     2030.94     79.95 o 
   2   5  14      265.18      311.04     55.05 o 
   3   5  14     3444.32     3121.40    184.42 o 
   4   5  14     5459.15     5295.93    275.26 o 
   5   5  14      711.50      649.60     82.58 o 
   6   5  14        9.42        2.75     30.28 o 
   7   5  14    24933.45    22697.62    957.89 o 
   8   5  14     2380.76     2166.27    162.40 o 
   9   5  14     2443.70     2408.49    178.92 o 
  -1   6  14     7051.50     7073.15    265.79 o 
   0   6  14      326.24      346.26     26.07 o 
   1   6  14     3049.43     3130.75     79.22 o 
   2   6  14      917.83     1033.83    119.76 o 
   3   6  14      363.77      360.59     57.80 o 
   4   6  14      760.41      674.38     82.58 o 
   5   6  14      133.88      129.37     44.04 o 
   6   6  14     7465.73     7371.36    368.84 o 
   7   6  14    23301.49    21731.46    927.61 o 
   8   6  14      325.51      346.82     68.81 o 
   9   6  14      104.80      134.88     52.30 o 
  -1   7  14     8985.10     8864.88    213.35 o 
   0   7  14      147.08      170.67     23.94 o 
   1   7  14       47.48       81.66     19.07 o 
   2   7  14     1859.69     1879.97     71.48 o 
   3   7  14     3197.30     3489.85    247.73 o 
   4   7  14    19262.63    17927.43    762.46 o 
   5   7  14     1312.41     1211.13    112.85 o 
   6   7  14       41.07       77.07     41.29 o 
   7   7  14    44471.21    42656.43   1725.86 o 
   8   7  14     4482.05     4701.37    280.76 o 
   9   7  14      106.09       68.81     49.55 o 
  -1   8  14       42.43       62.97     20.67 o 
   0   8  14     4632.19     4610.48    122.53 o 
   1   8  14     2609.50     2787.59    116.73 o 
   2   8  14      188.30      246.12     23.20 o 
   3   8  14       42.17       89.86     20.92 o 
   4   8  14     6255.02     6310.83    220.20 o 
   5   8  14     1957.97     1927.12     94.42 o 
   6   8  14     2782.21     2890.19    195.43 o 
   7   8  14      403.14      550.51     88.08 o 
   8   8  14     1718.13     1846.97    162.40 o 
   9   8  14      314.31      311.04     74.32 o 
   0   9  14      981.35     1070.92     70.07 o 
   1   9  14        6.25       20.05     20.37 o 
   2   9  14      150.60      198.34     33.09 o 
   3   9  14     9319.38     9661.99    236.95 o 
   4   9  14    35705.06    36132.79    971.90 o 
   5   9  14     1409.53     1464.59     85.33 o 
   6   9  14       95.59       78.36     28.42 o 
   7   9  14    15696.94    15722.63    715.67 o 
   8   9  14       46.57      222.96     66.06 o 
   1  10  14    15411.46    15212.92    543.63 o 
   2  10  14       52.57       55.36     25.79 o 
   3  10  14      550.77      612.67     54.39 o 
   4  10  14    25763.90    26139.45    740.06 o 
   5  10  14     4437.81     4402.74    196.81 o 
   6  10  14      447.47      447.30     50.24 o 
   7  10  14     3529.67     3455.85    148.73 o 
   8  10  14     5999.13     5451.37    400.50 o 
   2  11  14      639.40      630.34     79.82 o 
   3  11  14     1761.22     1967.49    100.99 o 
   4  11  14    16803.13    16744.66    499.08 o 
   5  11  14     1723.32     1569.58    108.73 o 
   6  11  14      270.00      253.36     42.99 o 
   4   1  15    12783.58    12992.09    580.79 o 
   5   1  15    31344.07    29727.65   1219.38 o 
   2   2  15     8815.49     9221.68    299.72 o 
   3   2  15     1303.40     1450.60    118.36 o 
   4   2  15     4487.04     4294.00    242.23 o 
   5   2  15     2727.57     2620.44    176.16 o 
   6   2  15      135.79      107.35     44.04 o 
   7   2  15      409.48      399.12     68.81 o 
   2   3  15     5600.31     5739.03    205.33 o 
   3   3  15     1390.76     1145.07    101.84 o 
   4   3  15     9536.45     9243.10    434.90 o 
   5   3  15     7077.53     6713.50    338.56 o 
   6   3  15      507.76      465.18     74.32 o 
   7   3  15      219.06      278.01     60.56 o 
   1   4  15     6393.14     6485.80    184.84 o 
   2   4  15    34154.07    33407.83   1343.25 o 
   3   4  15      360.82      396.37     63.31 o 
   4   4  15      380.25      404.63     66.06 o 
   5   4  15     6107.25     5587.70    294.52 o 
   6   4  15      155.33      143.13     49.55 o 
   7   4  15      169.96      140.38     49.55 o 
   8   4  15        5.99       -8.26     35.78 o 
   1   5  15    13089.66    13299.96    331.61 o 
   2   5  15       91.61      101.84     41.29 o 
   3   5  15      131.41      140.38     44.04 o 
   4   5  15      147.96      176.16     49.55 o 
   5   5  15     1273.75     1222.14    112.85 o 
   6   5  15      144.82      121.11     46.79 o 
   7   5  15      297.13      344.07     66.06 o 
   8   5  15      175.24      151.39     55.05 o 
   2   6  15    22513.80    21742.48    900.09 o 
   3   6  15       86.98       88.08     38.54 o 
   4   6  15       14.81       -8.26     30.28 o 
   5   6  15     2028.96     1830.45    140.38 o 
   6   6  15     1071.33      944.13    104.60 o 
   7   6  15      400.94      308.29     68.81 o 
   8   6  15       94.12      110.10     49.55 o 
   1   7  15      767.69      798.20     59.34 o 
   2   7  15      516.30      558.77     71.57 o 
   3   7  15     1139.81     1142.31    104.60 o 
   4   7  15      148.60      137.63     49.55 o 
   5   7  15       29.74       44.04     38.54 o 
   6   7  15      192.14      253.24     60.56 o 
   7   7  15    22145.99    20993.78    908.34 o 
   8   7  15     4324.20     3592.09    236.72 o 
   1   8  15      572.64      611.51     52.55 o 
   2   8  15     1261.47     1244.93     59.80 o 
   3   8  15      168.53      246.59     41.29 o 
   4   8  15     3504.52     3300.32    203.69 o 
   5   8  15      250.82      176.16     55.05 o 
   6   8  15      315.34      308.29     66.06 o 
   7   8  15      382.19      357.83     77.07 o 
   2   9  15     4405.35     4409.60    231.22 o 
   3   9  15      968.51     1029.95     69.99 o 
   4   9  15     1380.91     1339.69    111.48 o 
   5   9  15      654.70      721.17     93.59 o 
   6   9  15       82.25       79.82     46.79 o 
   7   9  15    30857.07    28841.33   1219.38 o 
   3  10  15     1383.32     1504.43    121.11 o 
   4  10  15     5306.01     5292.70    195.86 o 
   5  10  15     4108.94     3919.25    159.51 o 
                                                 
